# Supplementary material for: TSG-6 Activated MSC-derived Extracellular Vesicles Present Altered micro-RNA Contents and Ameliorate the Inflammatory Phenotype of Macrophages in Vitro
Source: Inflammation. 2026 Jan 13;49(1):42. doi: 10.1007/s10753-025-02398-y (PMC12862027; doi:10.1007/s10753-025-02398-y)
Supplement: Supplementary file 1 — Supplementary Material 1 (XLSX 301 KB) [file 10753_2025_2398_MOESM1_ESM.xlsx]

## Sheet: TSG-6 vs NTC
	BaseMean	log2FoldChange	stat	pvalue	padj
hsa-miR-222-3p	9026.92	0.632	5.044	4.56303e-07	0.000142131
hsa-miR-4775	10.781	-2.427	-4.952	7.34529e-07	0.000142131
hsa-let-7b-3p	30.789	-1.378	-4.769	1.85319e-06	0.000239062
hsa-miR-432-5p	88.278	-1.119	-4.621	3.81801e-06	0.000369392
hsa-miR-324-5p	13.939	1.871	4.268	1.96869e-05	0.00152377
hsa-miR-3130-3p	9.476	1.825	4.002	6.2705e-05	0.00404447
hsa-miR-181b-5p	1220.1	1.015	3.684	0.000229769	0.0111842
hsa-miR-203a-3p	372.042	-1.623	-3.682	0.000231197	0.0111842
hsa-miR-28-5p	184.806	1.048	3.63	0.000283452	0.0121884
hsa-miR-486-5p	571.299	-0.887	-3.56	0.000370396	0.0143343
hsa-miR-2467-5p	6.792	1.461	3.473	0.000515442	0.0169563
hsa-miR-486-3p	126.525	-1.131	-3.467	0.000525777	0.0169563
hsa-miR-584-5p	89.929	-0.908	-3.299	0.000969515	0.0288617
hsa-miR-28-3p	1607.1	0.569	3.262	0.0011064	0.0305842
hsa-miR-2682-3p	13.38	0.795	3.112	0.00185818	0.0479411
hsa-miR-493-5p	134.867	-0.997	-3.086	0.00203024	0.0491065
hsa-miR-191-3p	10.653	0.825	3.001	0.00268911	0.0612168
hsa-miR-1910-5p	13.061	0.709	2.934	0.00334731	0.0681795
hsa-miR-31-5p	940.506	0.781	2.946	0.00321466	0.0681795
hsa-miR-181a-5p	4941.7	1.041	2.803	0.00506543	0.098016
hsa-miR-143-5p	14.774	0.59	2.716	0.00661035	0.116282
hsa-miR-182-5p	25.891	-1.377	-2.722	0.00648718	0.116282
hsa-miR-148a-3p	19.853	-1.334	-2.657	0.00788413	0.132659
hsa-miR-138-1-3p	23.713	0.469	2.618	0.00883711	0.132954
hsa-miR-151a-5p/151b	789.34	0.67	2.619	0.00881571	0.132954
hsa-miR-18a-3p	6.655	0.738	2.596	0.00943916	0.132954
hsa-miR-193b-5p	56.808	-1.098	-2.577	0.00996299	0.132954
hsa-miR-199b-5p	444.405	0.71	2.61	0.00906283	0.132954
hsa-miR-3934-5p	7.538	0.675	2.585	0.00975117	0.132954
hsa-miR-501-3p	41.735	-0.878	-2.529	0.0114485	0.147685
hsa-miR-512-3p	11.761	-0.339	-2.497	0.0125115	0.156191
hsa-miR-149-5p	123.824	0.563	2.443	0.014574	0.176254
hsa-miR-532-5p	236.179	-0.872	-2.412	0.0158743	0.186163
hsa-miR-145-5p	508.802	0.571	2.387	0.0169677	0.193133
hsa-miR-378a-3p/378c/378d/378e	164.086	-0.626	-2.31	0.0208774	0.230844
hsa-miR-186-5p	3687.88	0.538	2.298	0.0215654	0.231828
hsa-miR-1180-3p	54.421	-0.711	-2.273	0.0230381	0.240966
hsa-miR-365a-5p	8.786	-0.773	-2.255	0.0241362	0.245808
hsa-miR-146b-5p	319.575	-0.513	-2.239	0.0251882	0.249945
hsa-miR-4435-5p	5.995	0.531	2.188	0.0286403	0.277094
hsa-miR-106b-3p	123.422	0.5	2.167	0.0302064	0.278331
hsa-miR-3200-3p	5.948	0.513	2.169	0.0301129	0.278331
hsa-miR-770-5p	15.206	0.303	2.079	0.037596	0.338364
hsa-miR-2682-5p	39.326	-0.858	-2.026	0.0427811	0.367917
hsa-miR-654-5p	24.873	-1.01	-2.031	0.0422532	0.367917
hsa-miR-2110	8.494	0.333	2.013	0.0441363	0.37132
hsa-miR-296-3p	49.773	-0.665	-1.981	0.0476083	0.392009
hsa-miR-382-5p	46.13	0.787	1.971	0.0486731	0.392427
hsa-miR-133a-3p/133b	7.387	-0.27	-1.931	0.0535029	0.405992
hsa-miR-205-5p	14.59	-0.963	-1.94	0.0523386	0.405992
hsa-miR-3940-3p	6.902	0.352	1.934	0.0531519	0.405992
hsa-miR-335-3p	33.097	-0.789	-1.922	0.0545885	0.406264
hsa-miR-758-3p	40.002	0.654	1.88	0.060153	0.43923
hsa-miR-196a-5p	151.152	-0.831	-1.841	0.0656242	0.445554
hsa-miR-199a-3p/199b-3p	11628	0.237	1.851	0.0641186	0.445554
hsa-miR-24-2-5p	67.929	0.498	1.863	0.062426	0.445554
hsa-miR-31-3p	6.636	0.907	1.842	0.065489	0.445554
hsa-miR-199a-5p	556.689	0.457	1.83	0.0672148	0.448485
hsa-miR-1908-3p	6.593	-0.325	-1.791	0.0732711	0.472599
hsa-miR-335-5p	97.341	-0.518	-1.793	0.0729863	0.472599
hsa-let-7a-2-3p	7.994	-0.89	-1.722	0.0851178	0.494943
hsa-miR-125b-2-3p	169.223	0.669	1.719	0.0856372	0.494943
hsa-miR-127-3p	5265.19	0.589	1.748	0.0804511	0.494943
hsa-miR-192-5p/215-5p	285.765	-0.404	-1.75	0.0800948	0.494943
hsa-miR-214-5p	114.859	0.502	1.719	0.0856877	0.494943
hsa-miR-369-3p	25.342	-0.755	-1.732	0.0832639	0.494943
hsa-miR-425-5p	113.15	0.586	1.746	0.0808	0.494943
hsa-miR-4741	6.114	0.38	1.696	0.0899691	0.496526
hsa-miR-485-5p	33.386	-0.655	-1.706	0.0880954	0.496526
hsa-miR-6842-3p	5.858	0.34	1.696	0.0899226	0.496526
hsa-miR-769-5p	502.791	0.539	1.69	0.0910938	0.496526
hsa-miR-1843	6.997	0.224	1.62	0.105316	0.498345
hsa-miR-29a-5p	56.095	0.479	1.631	0.102807	0.498345
hsa-miR-30b-5p/30c-5p	844.381	0.527	1.674	0.094189	0.498345
hsa-miR-3117-3p	5.829	0.253	1.627	0.103738	0.498345
hsa-miR-376a-5p	17.635	0.849	1.618	0.105592	0.498345
hsa-miR-410-3p	148.153	-0.592	-1.627	0.103766	0.498345
hsa-miR-4773	5.703	0.38	1.669	0.0951882	0.498345
hsa-miR-549a-3p	28.483	-0.624	-1.622	0.104794	0.498345
hsa-miR-576-3p	18.547	-0.756	-1.634	0.102336	0.498345
hsa-miR-615-3p	284.423	0.506	1.623	0.104575	0.498345
hsa-miR-6529-5p	5.193	-0.257	-1.628	0.103628	0.498345
hsa-miR-29a-3p	3999.09	0.273	1.612	0.107014	0.498971
hsa-miR-143-3p	15700	-0.527	-1.586	0.112715	0.519293
hsa-miR-193a-3p	769.82	0.559	1.572	0.115908	0.521584
hsa-miR-22-3p	36761.5	0.525	1.573	0.115636	0.521584
hsa-miR-887-3p	22.308	-0.669	-1.553	0.120443	0.535764
hsa-miR-34b-5p	35.399	-0.671	-1.534	0.124953	0.539741
hsa-miR-409-5p	7.162	0.609	1.532	0.125521	0.539741
hsa-miR-424-5p	196.071	0.501	1.533	0.125237	0.539741
hsa-miR-1306-5p	6.796	0.241	1.511	0.130901	0.556687
hsa-miR-4326	11.852	0.677	1.488	0.136688	0.574982
hsa-miR-101-3p	573.66	-0.368	-1.477	0.139619	0.57656
hsa-miR-152-5p	48.401	-0.641	-1.464	0.143265	0.57656
hsa-miR-342-3p	95.684	0.452	1.467	0.142374	0.57656
hsa-miR-543	25.125	0.601	1.468	0.142072	0.57656
hsa-miR-574-3p	367.216	0.447	1.459	0.144512	0.57656
hsa-miR-6503-3p	25.308	0.743	1.441	0.149473	0.590267
hsa-miR-369-5p	20.354	-0.711	-1.424	0.154543	0.604123
hsa-miR-1301-3p	5.561	0.197	1.407	0.159297	0.610376
hsa-miR-331-5p	7.472	0.148	1.408	0.159267	0.610376
hsa-miR-27a-5p	31.347	-0.685	-1.373	0.169755	0.64152
hsa-miR-873-5p	24.534	-0.567	-1.37	0.170741	0.64152
hsa-miR-340-5p	31.894	-0.657	-1.355	0.175452	0.652885
hsa-miR-193a-5p	24.852	0.562	1.331	0.183251	0.675412
hsa-miR-1185-5p	6.128	0.605	1.266	0.205481	0.750199
hsa-miR-2277-3p	5.333	0.155	1.25	0.211276	0.757072
hsa-miR-627-5p	8.311	-0.556	-1.255	0.209422	0.757072
hsa-miR-27a-3p/27b-3p	10202.1	0.167	1.231	0.21843	0.768475
hsa-miR-505-3p	93.319	0.432	1.232	0.218111	0.768475
hsa-miR-532-3p	12.311	-0.649	-1.217	0.223583	0.779519
hsa-let-7a-3p	65.13	-0.588	-1.202	0.229356	0.787944
hsa-miR-7706	72.854	-0.436	-1.2	0.230071	0.787944
hsa-miR-641	18.61	-0.51	-1.189	0.234283	0.795329
hsa-let-7g-5p	634.836	-0.459	-1.168	0.242846	0.796453
hsa-miR-125a-3p	16.945	-0.496	-1.169	0.24249	0.796453
hsa-miR-487b-3p	46.378	-0.501	-1.176	0.239527	0.796453
hsa-miR-500a-3p/502-3p	125.665	0.367	1.18	0.237948	0.796453
hsa-miR-23a-3p/23b-3p	1634.21	0.304	1.155	0.248044	0.806663
hsa-miR-542-3p	23.779	-0.614	-1.146	0.251927	0.812463
hsa-miR-618-5p	11.897	0.547	1.133	0.257301	0.822937
hsa-miR-106a-5p/17-5p	64.498	-0.353	-1.114	0.265191	0.834383
hsa-miR-195-5p	45.727	-0.507	-1.117	0.264184	0.834383
hsa-miR-1246	32.123	-0.473	-1.099	0.271653	0.842918
hsa-miR-301a-3p	225.052	0.32	1.093	0.27427	0.842918
hsa-miR-561-5p	31.284	0.462	1.093	0.274438	0.842918
hsa-miR-30e-3p	88.661	-0.404	-1.086	0.277666	0.846116
hsa-miR-339-3p	235.561	-0.293	-1.075	0.282244	0.846732
hsa-miR-452-5p	86.301	0.34	1.079	0.280605	0.846732
hsa-miR-125b-5p	1552.52	0.304	1.068	0.285409	0.848181
hsa-miR-129-5p	6.76	-0.34	-1.053	0.29234	0.848181
hsa-miR-1305-3p	24.135	-0.404	-1.055	0.291467	0.848181
hsa-miR-3677-3p	11.694	-0.356	-1.058	0.290018	0.848181
hsa-miR-99b-5p	403.636	-0.191	-1.05	0.293685	0.848181
hsa-miR-142-5p	9.403	-0.517	-1.034	0.301251	0.85098
hsa-miR-224-3p	10.341	-0.392	-1.04	0.298109	0.85098
hsa-miR-574-5p	28.028	-0.484	-1.037	0.299516	0.85098
hsa-miR-766-3p	7.04	0.436	1.025	0.305271	0.856086
hsa-let-7d-3p	67.125	-0.407	-0.962	0.336034	0.867839
hsa-let-7e-3p	6.891	-0.507	-0.962	0.335931	0.867839
hsa-let-7f-5p	918.574	-0.445	-0.961	0.336553	0.867839
hsa-miR-337-5p	7	-0.52	-1.003	0.315833	0.867839
hsa-miR-345-5p	207.397	0.375	0.961	0.336648	0.867839
hsa-miR-484	634.196	0.366	0.976	0.329213	0.867839
hsa-miR-625-3p	28.317	-0.478	-0.991	0.321928	0.867839
hsa-miR-6503-5p	14.287	0.477	0.96	0.337046	0.867839
hsa-miR-655-3p	13.967	-0.514	-0.998	0.31819	0.867839
hsa-miR-873-3p	31.571	0.397	0.984	0.325306	0.867839
hsa-miR-92b-3p	2019.8	-0.319	-0.957	0.338614	0.867839
hsa-miR-942-5p	10.109	-0.514	-0.967	0.333469	0.867839
hsa-miR-98-5p	22.494	-0.453	-1.011	0.312083	0.867839
hsa-miR-431-5p	87.219	0.357	0.944	0.344957	0.872538
hsa-miR-495-3p	7.501	0.456	0.948	0.342916	0.872538
hsa-miR-152-3p	234.39	0.317	0.929	0.353052	0.883491
hsa-miR-331-3p	10.891	0.274	0.927	0.353853	0.883491
hsa-let-7a-5p/7c-5p	1163.91	-0.336	-0.743	0.457647	0.891126
hsa-miR-101-5p	5.363	-0.318	-0.764	0.44472	0.891126
hsa-miR-103a-3p/107	455.315	0.153	0.844	0.398731	0.891126
hsa-miR-10b-3p	14.566	-0.448	-0.824	0.410052	0.891126
hsa-miR-10b-5p	9141.01	-0.185	-0.757	0.448993	0.891126
hsa-miR-1249-3p	5.334	0.392	0.866	0.386682	0.891126
hsa-miR-125b-1-3p	664.849	0.169	0.761	0.446417	0.891126
hsa-miR-128-3p	521.67	0.192	0.824	0.409757	0.891126
hsa-miR-138-5p	244.599	-0.322	-0.859	0.390529	0.891126
hsa-miR-140-5p	30.667	-0.424	-0.878	0.380002	0.891126
hsa-miR-145-3p	71.852	-0.245	-0.799	0.424556	0.891126
hsa-miR-1468-5p	16.318	-0.329	-0.737	0.461353	0.891126
hsa-miR-146a-5p	43.984	-0.359	-0.8	0.423639	0.891126
hsa-miR-148b-5p	30.563	0.374	0.844	0.398812	0.891126
hsa-miR-154-5p	14.794	0.417	0.801	0.423287	0.891126
hsa-miR-16-5p	2294.14	-0.296	-0.756	0.449619	0.891126
hsa-miR-195-3p	7.81	-0.485	-0.909	0.3636	0.891126
hsa-miR-196b-5p	26.899	-0.378	-0.84	0.401005	0.891126
hsa-miR-197-3p	179.755	0.353	0.887	0.375192	0.891126
hsa-miR-19a-3p	98.074	0.224	0.827	0.408041	0.891126
hsa-miR-19b-3p	238.496	0.217	0.819	0.41263	0.891126
hsa-miR-210-5p	21.771	-0.364	-0.762	0.44592	0.891126
hsa-miR-299-3p	93.017	-0.195	-0.722	0.470411	0.891126
hsa-miR-29b-3p	58.114	0.304	0.777	0.437002	0.891126
hsa-miR-301b-3p	45.863	0.268	0.751	0.452516	0.891126
hsa-miR-3152-5p	9.21	-0.383	-0.731	0.464781	0.891126
hsa-miR-3187-3p	5.406	-0.29	-0.759	0.448089	0.891126
hsa-miR-34a-5p	170.678	0.195	0.726	0.467823	0.891126
hsa-miR-361-5p	54.594	-0.258	-0.756	0.44963	0.891126
hsa-miR-365a-3p/365b-3p	27.988	-0.318	-0.731	0.464661	0.891126
hsa-miR-377-3p	19.805	0.367	0.743	0.457349	0.891126
hsa-miR-380-3p	6.695	-0.335	-0.723	0.469633	0.891126
hsa-miR-381-3p	1617.75	-0.149	-0.794	0.426942	0.891126
hsa-miR-382-3p	27.883	-0.313	-0.817	0.413653	0.891126
hsa-miR-411-5p	189.63	-0.336	-0.777	0.436888	0.891126
hsa-miR-423-3p	5466.12	0.208	0.843	0.399502	0.891126
hsa-miR-423-5p	6506.49	-0.16	-0.884	0.376678	0.891126
hsa-miR-450a-5p	41.864	-0.289	-0.719	0.472043	0.891126
hsa-miR-485-3p	38.202	0.315	0.74	0.45907	0.891126
hsa-miR-493-3p	275.784	0.132	0.754	0.450709	0.891126
hsa-miR-497-5p	117.992	0.29	0.899	0.368789	0.891126
hsa-miR-550a-3p	20.882	0.382	0.816	0.414609	0.891126
hsa-miR-576-5p	11.14	-0.372	-0.797	0.425442	0.891126
hsa-miR-590-3p	7.156	-0.31	-0.762	0.445918	0.891126
hsa-miR-6858-5p	6.479	-0.247	-0.821	0.411379	0.891126
hsa-miR-7-1-3p	6.48	0.299	0.771	0.440944	0.891126
hsa-miR-7704	41.235	-0.477	-0.872	0.383159	0.891126
hsa-miR-889-3p	33.12	-0.383	-0.786	0.431646	0.891126
hsa-miR-93-3p	17.098	0.389	0.826	0.408943	0.891126
hsa-miR-93-5p	181.548	0.222	0.877	0.380462	0.891126
hsa-miR-877-5p	29.02	-0.305	-0.709	0.47806	0.898102
hsa-let-7e-5p	165.487	-0.279	-0.668	0.504245	0.918163
hsa-miR-10a-5p	9001.31	-0.169	-0.651	0.515328	0.918163
hsa-miR-1296-5p	45.205	0.237	0.628	0.530275	0.918163
hsa-miR-130b-5p	20.843	0.324	0.68	0.496575	0.918163
hsa-miR-134-3p	6.193	0.333	0.637	0.524306	0.918163
hsa-miR-15a-5p	194.171	0.199	0.631	0.528108	0.918163
hsa-miR-188-5p	14.827	0.315	0.633	0.526938	0.918163
hsa-miR-196b-3p	5.396	-0.278	-0.619	0.536188	0.918163
hsa-miR-210-3p	215.625	-0.214	-0.662	0.507682	0.918163
hsa-miR-221-3p	10200.1	0.203	0.629	0.529076	0.918163
hsa-miR-296-5p	6.228	0.328	0.632	0.527608	0.918163
hsa-miR-30c-1-3p	6.701	-0.245	-0.671	0.502264	0.918163
hsa-miR-3177-3p	5.267	0.215	0.638	0.523709	0.918163
hsa-miR-323a-3p	52.79	0.202	0.682	0.495173	0.918163
hsa-miR-33b-5p	57.133	0.32	0.619	0.535771	0.918163
hsa-miR-424-3p	119.836	-0.177	-0.665	0.505741	0.918163
hsa-miR-425-3p	16.896	-0.285	-0.623	0.533171	0.918163
hsa-miR-548h-5p	5.17	-0.177	-0.635	0.525605	0.918163
hsa-miR-5699-5p	8.937	-0.309	-0.637	0.524104	0.918163
hsa-miR-671-5p	18.228	0.269	0.673	0.500637	0.918163
hsa-let-7i-3p	18.112	0.211	0.479	0.631817	0.93461
hsa-miR-130a-3p	701.141	0.132	0.528	0.597161	0.93461
hsa-miR-130b-3p	394.019	0.143	0.478	0.632733	0.93461
hsa-miR-136-3p	598.475	0.118	0.511	0.609474	0.93461
hsa-miR-15b-3p	9.333	-0.268	-0.509	0.610567	0.93461
hsa-miR-16-2-3p	40.94	-0.257	-0.543	0.586789	0.93461
hsa-miR-181a-3p	24.822	-0.26	-0.535	0.592372	0.93461
hsa-miR-181c-3p	37.881	-0.168	-0.499	0.617812	0.93461
hsa-miR-181c-5p	115.808	0.177	0.503	0.614841	0.93461
hsa-miR-204-5p	125.939	0.206	0.522	0.601905	0.93461
hsa-miR-20a-5p	29.954	-0.256	-0.58	0.561658	0.93461
hsa-miR-21-3p	1701.86	0.182	0.511	0.609182	0.93461
hsa-miR-21-5p	8146.6	-0.182	-0.558	0.57651	0.93461
hsa-miR-2114-3p	5.475	-0.206	-0.552	0.580612	0.93461
hsa-miR-2114-5p	9.581	-0.203	-0.589	0.555781	0.93461
hsa-miR-212-3p	32.378	-0.325	-0.533	0.594145	0.93461
hsa-miR-221-5p	106.667	0.155	0.492	0.622514	0.93461
hsa-miR-30d-5p	650.052	-0.237	-0.561	0.574461	0.93461
hsa-miR-33a-5p	25.604	0.285	0.548	0.583521	0.93461
hsa-miR-365b-5p	25.639	-0.223	-0.549	0.583227	0.93461
hsa-miR-374b-5p	5.297	-0.281	-0.594	0.552757	0.93461
hsa-miR-376a-3p/376b-3p	32.113	0.242	0.537	0.591426	0.93461
hsa-miR-431-3p	36.749	0.205	0.489	0.625053	0.93461
hsa-miR-433-3p	21.809	-0.244	-0.57	0.568756	0.93461
hsa-miR-4421	5.751	0.225	0.518	0.604483	0.93461
hsa-miR-4677-3p	5.514	-0.256	-0.566	0.571497	0.93461
hsa-miR-503-5p	12.737	-0.226	-0.503	0.61495	0.93461
hsa-miR-549a-5p	73.895	0.193	0.523	0.600934	0.93461
hsa-miR-589-3p	26.108	-0.188	-0.485	0.627801	0.93461
hsa-miR-589-5p	143.308	0.184	0.556	0.578054	0.93461
hsa-miR-625-5p	58.569	-0.196	-0.568	0.570329	0.93461
hsa-miR-629-5p	64.009	-0.245	-0.48	0.630998	0.93461
hsa-miR-656-3p	12.243	-0.269	-0.514	0.607374	0.93461
hsa-miR-660-5p	81.497	0.162	0.575	0.564967	0.93461
hsa-miR-744-3p	5.221	-0.213	-0.483	0.629278	0.93461
hsa-miR-92a-3p	4631.22	-0.178	-0.507	0.61239	0.93461
hsa-miR-665-3p	137.223	-0.149	-0.447	0.655192	0.964105
hsa-miR-548av-5p/548k	21.03	0.138	0.439	0.660741	0.968586
hsa-miR-34c-3p	7.34	0.189	0.434	0.664421	0.970306
hsa-let-7d-5p	133.247	0.161	0.386	0.699326	0.97242
hsa-let-7i-5p	8227.32	0.122	0.363	0.716719	0.97242
hsa-miR-1307-5p	775.072	0.09	0.378	0.70514	0.97242
hsa-miR-132-3p	94.225	-0.093	-0.316	0.751666	0.97242
hsa-miR-134-5p	99.286	-0.115	-0.36	0.718506	0.97242
hsa-miR-140-3p	1256.64	0.148	0.411	0.680811	0.97242
hsa-miR-148b-3p	103.248	0.12	0.317	0.751481	0.97242
hsa-miR-151a-3p	1491.31	-0.118	-0.384	0.70064	0.97242
hsa-miR-155-5p	108.493	-0.165	-0.354	0.723435	0.97242
hsa-miR-15b-5p	62.807	0.137	0.388	0.698386	0.97242
hsa-miR-181d-5p	33.403	-0.114	-0.325	0.74484	0.97242
hsa-miR-196a-3p	137.484	-0.107	-0.314	0.753205	0.97242
hsa-miR-22-5p	91.055	0.105	0.311	0.756108	0.97242
hsa-miR-224-5p	266.597	0.066	0.326	0.744279	0.97242
hsa-miR-2277-5p	11.589	-0.188	-0.367	0.713797	0.97242
hsa-miR-2355-5p	8.134	-0.191	-0.369	0.711928	0.97242
hsa-miR-24-3p	248.281	0.152	0.415	0.677935	0.97242
hsa-miR-26b-5p	261.278	-0.138	-0.31	0.756327	0.97242
hsa-miR-30a-3p	195.975	0.093	0.34	0.733761	0.97242
hsa-miR-3176-3p	9.918	-0.172	-0.361	0.717991	0.97242
hsa-miR-339-5p	136.77	0.143	0.325	0.745376	0.97242
hsa-miR-361-3p	43.102	-0.126	-0.31	0.756308	0.97242
hsa-miR-3615-3p	115.085	-0.142	-0.417	0.676883	0.97242
hsa-miR-370-3p	40.592	-0.147	-0.352	0.724581	0.97242
hsa-miR-374a-5p	20.631	-0.131	-0.383	0.701661	0.97242
hsa-miR-376c-3p	61.254	0.114	0.353	0.723794	0.97242
hsa-miR-3909-3p	104.565	0.174	0.401	0.688639	0.97242
hsa-miR-409-3p	1168.38	0.079	0.367	0.713897	0.97242
hsa-miR-4286	15.71	0.162	0.352	0.725097	0.97242
hsa-miR-4449	22.08	-0.182	-0.351	0.725418	0.97242
hsa-miR-4454	60.543	-0.186	-0.356	0.722185	0.97242
hsa-miR-454-3p	5.765	0.136	0.394	0.693752	0.97242
hsa-miR-487a-3p	15.668	-0.179	-0.381	0.703257	0.97242
hsa-miR-615-5p	23.056	0.145	0.327	0.743311	0.97242
hsa-miR-941	190.437	0.087	0.311	0.755529	0.97242
hsa-miR-99b-3p	65.845	-0.11	-0.33	0.741586	0.97242
hsa-miR-1287-5p	56.124	-0.157	-0.306	0.759811	0.973665
hsa-miR-106b-5p	96.836	0.082	0.29	0.771452	0.983466
hsa-miR-99a-3p	25.343	0.114	0.289	0.772542	0.983466
hsa-miR-324-3p	36.983	0.137	0.272	0.785777	0.995579
hsa-miR-4485-3p	8.538	-0.103	-0.27	0.787202	0.995579
hsa-miR-132-5p	11.531	0.12	0.231	0.817031	0.996812
hsa-miR-146b-3p	31.991	-0.108	-0.232	0.816764	0.996812
hsa-miR-193b-3p	600.347	0.084	0.24	0.810001	0.996812
hsa-miR-214-3p	504.886	0.081	0.23	0.817961	0.996812
hsa-miR-25-3p	687.978	0.059	0.234	0.81505	0.996812
hsa-miR-26a-5p	4271.4	0.104	0.257	0.797195	0.996812
hsa-miR-3613-3p	33.091	-0.109	-0.241	0.809608	0.996812
hsa-miR-550a-3-5p/550a-5p/550b-2-5p	14.352	0.077	0.239	0.811262	0.996812
hsa-miR-616-5p	6.397	0.091	0.229	0.819086	0.996812
hsa-miR-708-3p	6.038	-0.072	-0.264	0.791625	0.996812
hsa-miR-935	19.834	-0.122	-0.235	0.814271	0.996812
hsa-miR-99a-5p	49.546	0.083	0.232	0.816192	0.996812
hsa-let-7b-5p	1435.53	0.017	0.042	0.966835	1
hsa-miR-100-3p	6.687	-0.006	0.042	0.96633	1
hsa-miR-100-5p	2936.89	-0.014	-0.039	0.968965	1
hsa-miR-10396a-3p/10396b-3p	8.828	-0.051	-0.154	0.877707	1
hsa-miR-10401-3p	28.929	0.091	0.219	0.827009	1
hsa-miR-10527-5p	6.992	0	0	1	1
hsa-miR-10a-3p	25.498	-0.011	-0.032	0.974738	1
hsa-miR-1197	10.193	0.05	0.11	0.912079	1
hsa-miR-125a-5p	538.071	0.019	0.081	0.935799	1
hsa-miR-127-5p	73.923	0.047	0.114	0.908976	1
hsa-miR-1271-5p	35.878	-0.021	-0.043	0.965361	1
hsa-miR-1275	5.459	0.088	0.194	0.845863	1
hsa-miR-1285-3p	34.627	-0.024	-0.067	0.94634	1
hsa-miR-1303-3p	11.594	0.089	0.191	0.848591	1
hsa-miR-1307-3p	95.882	-0.03	-0.059	0.953055	1
hsa-miR-1323	12.419	0	0	1	1
hsa-miR-136-5p	59.12	0.065	0.165	0.869222	1
hsa-miR-17-3p	18.295	-0.067	-0.155	0.876554	1
hsa-miR-181a-2-3p	60.555	-0.01	-0.025	0.979942	1
hsa-miR-185-3p	5.587	-0.037	-0.118	0.906017	1
hsa-miR-18a-5p	8.239	0.077	0.161	0.872474	1
hsa-miR-191-5p	10957.8	0.025	0.088	0.929573	1
hsa-miR-2116-3p	14.903	0.005	0.003	0.99727	1
hsa-miR-218-5p	74.356	-0.073	-0.182	0.855905	1
hsa-miR-222-5p	18.343	-0.008	-0.027	0.978076	1
hsa-miR-26b-3p	7.709	-0.047	-0.107	0.91464	1
hsa-miR-29c-3p	57.935	0.022	0.077	0.938899	1
hsa-miR-30a-5p	2185.2	0.006	0.017	0.986505	1
hsa-miR-30c-2-3p	23.439	-0.003	-0.004	0.99651	1
hsa-miR-30d-3p	16.612	-0.001	0	0.999973	1
hsa-miR-30e-5p	525.876	-0.021	-0.061	0.951655	1
hsa-miR-3158-3p	31.375	-0.01	-0.025	0.980389	1
hsa-miR-3173-5p	6.55	-0.052	-0.123	0.902167	1
hsa-miR-320a-3p/320b/320c/320d/320e	2918.69	-0.027	-0.131	0.895804	1
hsa-miR-323b-3p	31.258	-0.064	-0.16	0.872716	1
hsa-miR-328-3p	81.192	0.055	0.175	0.861134	1
hsa-miR-329-3p	30.989	-0.054	-0.161	0.872178	1
hsa-miR-330-3p	11.432	0.079	0.196	0.84448	1
hsa-miR-337-3p	12.817	0.008	0.016	0.987484	1
hsa-miR-34c-5p	439.946	0.018	0.108	0.913941	1
hsa-miR-3661	13.144	0.062	0.137	0.890771	1
hsa-miR-374a-3p	8.866	0.016	0.033	0.973571	1
hsa-miR-377-5p	24.966	-0.054	-0.148	0.882644	1
hsa-miR-379-3p	5.926	0.074	0.169	0.86579	1
hsa-miR-3928-3p	28.928	-0.1	-0.205	0.837568	1
hsa-miR-421	85.723	-0.003	-0.005	0.995647	1
hsa-miR-4508	12.469	0.007	0.016	0.987587	1
hsa-miR-450b-5p	47.954	-0.065	-0.167	0.867564	1
hsa-miR-4516	65.391	0	0	1	1
hsa-miR-455-5p	45.006	0.04	0.105	0.916578	1
hsa-miR-4746-5p	16.546	0.09	0.213	0.831108	1
hsa-miR-4767	9.243	-0.008	-0.024	0.981047	1
hsa-miR-494-3p	34.567	-0.027	-0.07	0.944451	1
hsa-miR-516b-5p	9.137	0	0	1	1
hsa-miR-539-3p	42.719	-0.032	-0.078	0.937492	1
hsa-miR-542-5p	35.057	-0.048	-0.122	0.903116	1
hsa-miR-548e-3p	12.641	-0.058	-0.113	0.910048	1
hsa-miR-548e-5p	7.88	0.007	0.016	0.987549	1
hsa-miR-548o-3p	13.677	0.054	0.136	0.891502	1
hsa-miR-627-3p	10.709	-0.042	-0.099	0.921387	1
hsa-miR-6500-3p	8.865	0.046	0.116	0.907308	1
hsa-miR-652-3p	12.838	0.006	0.02	0.984117	1
hsa-miR-654-3p	1562.42	-0.001	-0.005	0.996011	1
hsa-miR-659-5p	5.019	-0.003	-0.009	0.992831	1
hsa-miR-671-3p	132.046	-0.027	-0.095	0.92413	1
hsa-miR-744-5p	226.892	0.05	0.181	0.856361	1
hsa-miR-874-3p	28.296	0.022	0.041	0.967262	1
hsa-miR-887-5p	5.139	0.067	0.165	0.869135	1
hsa-miR-937-3p	13.119	-0.067	-0.183	0.855149	1
hsa-let-7c-3p	2.15	-0.151	-0.433	0.664833	NA
hsa-let-7f-1-3p	3.515	0.029	0.068	0.94592	NA
hsa-let-7f-2-3p	1.788	0.304	1.111	0.266557	NA
hsa-let-7g-3p	1.415	-0.048	-0.132	0.894781	NA
hsa-miR-1-3p	0	NA	NA	NA	NA
hsa-miR-1-5p	0	NA	NA	NA	NA
hsa-miR-101-2-5p	0	NA	NA	NA	NA
hsa-miR-10226	0	NA	NA	NA	NA
hsa-miR-10392-3p	0	NA	NA	NA	NA
hsa-miR-10392-5p	0	NA	NA	NA	NA
hsa-miR-10393-3p	0	NA	NA	NA	NA
hsa-miR-10393-5p	0	NA	NA	NA	NA
hsa-miR-10394-3p	0	NA	NA	NA	NA
hsa-miR-10394-5p	0	NA	NA	NA	NA
hsa-miR-10395-3p	2.016	-0.096	-0.274	0.783993	NA
hsa-miR-10395-5p	0	NA	NA	NA	NA
hsa-miR-10396a-5p/10396b-5p	3.657	0	0	1	NA
hsa-miR-10397-3p	0	NA	NA	NA	NA
hsa-miR-10397-5p	0	NA	NA	NA	NA
hsa-miR-10398-3p	0	NA	NA	NA	NA
hsa-miR-10398-5p	0	NA	NA	NA	NA
hsa-miR-10399-3p	0	NA	NA	NA	NA
hsa-miR-10399-5p	0	NA	NA	NA	NA
hsa-miR-103a-1-5p/103a-2-5p	0.697	0.251	0.764	0.445102	NA
hsa-miR-103b	0	NA	NA	NA	NA
hsa-miR-10400-3p	0	NA	NA	NA	NA
hsa-miR-10400-5p	0	NA	NA	NA	NA
hsa-miR-10401-5p	0	NA	NA	NA	NA
hsa-miR-105-3p	0	NA	NA	NA	NA
hsa-miR-105-5p	1.177	0	0	1	NA
hsa-miR-10522-5p	0	NA	NA	NA	NA
hsa-miR-10523-5p	0	NA	NA	NA	NA
hsa-miR-10524-5p	0	NA	NA	NA	NA
hsa-miR-10525-3p	0	NA	NA	NA	NA
hsa-miR-10526-3p	0.399	0.191	0.566	0.57148	NA
hsa-miR-106a-3p	0	NA	NA	NA	NA
hsa-miR-11181-3p	0	NA	NA	NA	NA
hsa-miR-11181-5p	0	NA	NA	NA	NA
hsa-miR-11399	0	NA	NA	NA	NA
hsa-miR-11400	0	NA	NA	NA	NA
hsa-miR-11401	0.57	0.234	0.696	0.486558	NA
hsa-miR-1178-3p	0	NA	NA	NA	NA
hsa-miR-1178-5p	0	NA	NA	NA	NA
hsa-miR-1179-3p	0	NA	NA	NA	NA
hsa-miR-1179-5p	1.249	0.068	0.425	0.671113	NA
hsa-miR-1180-5p	0	NA	NA	NA	NA
hsa-miR-1181-3p	0	NA	NA	NA	NA
hsa-miR-1181-5p	0	NA	NA	NA	NA
hsa-miR-1182	0	NA	NA	NA	NA
hsa-miR-1183	0	NA	NA	NA	NA
hsa-miR-1184	0	NA	NA	NA	NA
hsa-miR-1185-1-3p/1185-2-3p	4.394	-0.463	-1.366	0.172035	NA
hsa-miR-1193-3p	0	NA	NA	NA	NA
hsa-miR-1193-5p	0	NA	NA	NA	NA
hsa-miR-1199-3p	0	NA	NA	NA	NA
hsa-miR-1199-5p	0	NA	NA	NA	NA
hsa-miR-1200	0	NA	NA	NA	NA
hsa-miR-1202	0	NA	NA	NA	NA
hsa-miR-1203	0	NA	NA	NA	NA
hsa-miR-1204	0	NA	NA	NA	NA
hsa-miR-1205	0	NA	NA	NA	NA
hsa-miR-1206	0	NA	NA	NA	NA
hsa-miR-1207-3p	0	NA	NA	NA	NA
hsa-miR-1207-5p	0	NA	NA	NA	NA
hsa-miR-1208	0	NA	NA	NA	NA
hsa-miR-12113	0	NA	NA	NA	NA
hsa-miR-12114	0	NA	NA	NA	NA
hsa-miR-12115	0	NA	NA	NA	NA
hsa-miR-12116	0	NA	NA	NA	NA
hsa-miR-12117	0	NA	NA	NA	NA
hsa-miR-12118	0	NA	NA	NA	NA
hsa-miR-12119	0	NA	NA	NA	NA
hsa-miR-12120	0	NA	NA	NA	NA
hsa-miR-12121	0	NA	NA	NA	NA
hsa-miR-12122	0	NA	NA	NA	NA
hsa-miR-12123	0	NA	NA	NA	NA
hsa-miR-12124	0	NA	NA	NA	NA
hsa-miR-12125	0	NA	NA	NA	NA
hsa-miR-12126	0	NA	NA	NA	NA
hsa-miR-12127	0	NA	NA	NA	NA
hsa-miR-12128	0	NA	NA	NA	NA
hsa-miR-12129	0	NA	NA	NA	NA
hsa-miR-12130	0	NA	NA	NA	NA
hsa-miR-12131	0	NA	NA	NA	NA
hsa-miR-12132	0	NA	NA	NA	NA
hsa-miR-12133	0	NA	NA	NA	NA
hsa-miR-12135	0	NA	NA	NA	NA
hsa-miR-12136	190.194	-1.369	-2.576	NA	NA
hsa-miR-122-3p	0	NA	NA	NA	NA
hsa-miR-122-5p	0	NA	NA	NA	NA
hsa-miR-1224-3p	0	NA	NA	NA	NA
hsa-miR-1224-5p	0	NA	NA	NA	NA
hsa-miR-1225-3p	0	NA	NA	NA	NA
hsa-miR-1225-5p	0	NA	NA	NA	NA
hsa-miR-1226-3p	0	NA	NA	NA	NA
hsa-miR-1226-5p	0	NA	NA	NA	NA
hsa-miR-1227-3p	0	NA	NA	NA	NA
hsa-miR-1227-5p	0	NA	NA	NA	NA
hsa-miR-1228-3p	0.802	0.149	0.614	0.538974	NA
hsa-miR-1228-5p	0	NA	NA	NA	NA
hsa-miR-1229-3p	0	NA	NA	NA	NA
hsa-miR-1229-5p	0	NA	NA	NA	NA
hsa-miR-1229-5p.SNPB	0	NA	NA	NA	NA
hsa-miR-122b-3p	0	NA	NA	NA	NA
hsa-miR-122b-5p	0	NA	NA	NA	NA
hsa-miR-1231-3p	0.745	0.252	0.781	0.435024	NA
hsa-miR-1231-5p	0	NA	NA	NA	NA
hsa-miR-1233-3p	0	NA	NA	NA	NA
hsa-miR-1233-5p	0	NA	NA	NA	NA
hsa-miR-1234-3p	0	NA	NA	NA	NA
hsa-miR-1236-3p	0	NA	NA	NA	NA
hsa-miR-1236-5p	0	NA	NA	NA	NA
hsa-miR-1237-3p	0	NA	NA	NA	NA
hsa-miR-1237-5p	0	NA	NA	NA	NA
hsa-miR-1238-3p	0	NA	NA	NA	NA
hsa-miR-1238-5p	0	NA	NA	NA	NA
hsa-miR-124-3p	0	NA	NA	NA	NA
hsa-miR-124-5p	0	NA	NA	NA	NA
hsa-miR-1243	0	NA	NA	NA	NA
hsa-miR-1244	0	NA	NA	NA	NA
hsa-miR-1245a	0.264	0	0	1	NA
hsa-miR-1245b-3p	0	NA	NA	NA	NA
hsa-miR-1245b-5p	0	NA	NA	NA	NA
hsa-miR-1247-3p	0	NA	NA	NA	NA
hsa-miR-1247-5p	0	NA	NA	NA	NA
hsa-miR-1248	0	NA	NA	NA	NA
hsa-miR-1249-5p	0	NA	NA	NA	NA
hsa-miR-1250-3p	0	NA	NA	NA	NA
hsa-miR-1250-5p	0	NA	NA	NA	NA
hsa-miR-1251-3p	0	NA	NA	NA	NA
hsa-miR-1251-5p	0	NA	NA	NA	NA
hsa-miR-1252-3p	0	NA	NA	NA	NA
hsa-miR-1252-5p	0	NA	NA	NA	NA
hsa-miR-1253	0	NA	NA	NA	NA
hsa-miR-1255a	0.285	0.151	0.445	0.656635	NA
hsa-miR-1255b-2-3p	0	NA	NA	NA	NA
hsa-miR-1255b-5p	0	NA	NA	NA	NA
hsa-miR-1256-3p	0	NA	NA	NA	NA
hsa-miR-1256-5p	0.279	0.139	0.425	0.671106	NA
hsa-miR-1257	0	NA	NA	NA	NA
hsa-miR-1258	0	NA	NA	NA	NA
hsa-miR-126-3p	0	NA	NA	NA	NA
hsa-miR-126-5p	0	NA	NA	NA	NA
hsa-miR-1260a/1260b	9.594	0.202	1.677	NA	NA
hsa-miR-1261	0	NA	NA	NA	NA
hsa-miR-1262	2.728	-0.318	-1.461	0.14406	NA
hsa-miR-1263-3p	0	NA	NA	NA	NA
hsa-miR-1263-5p	0	NA	NA	NA	NA
hsa-miR-1264	0	NA	NA	NA	NA
hsa-miR-1265-3p	0	NA	NA	NA	NA
hsa-miR-1265-5p	0	NA	NA	NA	NA
hsa-miR-1266-3p	0	NA	NA	NA	NA
hsa-miR-1266-5p	0	NA	NA	NA	NA
hsa-miR-1267	0	NA	NA	NA	NA
hsa-miR-1268a/1268b	0.855	0.271	0.845	0.398364	NA
hsa-miR-1269a-3p	0	NA	NA	NA	NA
hsa-miR-1269a-5p	0	NA	NA	NA	NA
hsa-miR-1269b	0.559	0.227	0.682	0.495435	NA
hsa-miR-1270-3p	0	NA	NA	NA	NA
hsa-miR-1270-5p	0	NA	NA	NA	NA
hsa-miR-1271-3p	0.901	0.274	0.861	0.389206	NA
hsa-miR-1272	0	NA	NA	NA	NA
hsa-miR-1273c	0	NA	NA	NA	NA
hsa-miR-1273h-3p	0	NA	NA	NA	NA
hsa-miR-1273h-5p	0.527	0	0	1	NA
hsa-miR-1276	4.192	0.07	0.822	0.411311	NA
hsa-miR-1277-3p	0	NA	NA	NA	NA
hsa-miR-1277-5p	2.291	0.024	0.062	0.950304	NA
hsa-miR-1278	0.485	0	0	1	NA
hsa-miR-1279	0	NA	NA	NA	NA
hsa-miR-128-1-5p	0	NA	NA	NA	NA
hsa-miR-128-2-5p	0	NA	NA	NA	NA
hsa-miR-1281	0	NA	NA	NA	NA
hsa-miR-1282	0	NA	NA	NA	NA
hsa-miR-1283	1.628	0	0	1	NA
hsa-miR-1284-3p	0	NA	NA	NA	NA
hsa-miR-1284-5p	0	NA	NA	NA	NA
hsa-miR-1285-5p	1.698	0.162	0.859	0.39018	NA
hsa-miR-1286-3p	0	NA	NA	NA	NA
hsa-miR-1286-5p	0	NA	NA	NA	NA
hsa-miR-1287-3p	0	NA	NA	NA	NA
hsa-miR-1288-3p	0	NA	NA	NA	NA
hsa-miR-1288-5p	0	NA	NA	NA	NA
hsa-miR-1289-3p	0	NA	NA	NA	NA
hsa-miR-1289-5p	0	NA	NA	NA	NA
hsa-miR-129-1-3p/129-2-3p	2.105	-0.067	-0.273	0.784743	NA
hsa-miR-1290	0	NA	NA	NA	NA
hsa-miR-1291	3.519	-0.241	-1.461	0.144057	NA
hsa-miR-1292-3p	0	NA	NA	NA	NA
hsa-miR-1292-5p	0	NA	NA	NA	NA
hsa-miR-1293-3p	0	NA	NA	NA	NA
hsa-miR-1293-5p	0	NA	NA	NA	NA
hsa-miR-1294-3p	0.593	0	0	1	NA
hsa-miR-1294-5p	1.121	0	0	1	NA
hsa-miR-1295a	0	NA	NA	NA	NA
hsa-miR-1295b-3p	0	NA	NA	NA	NA
hsa-miR-1295b-5p	0	NA	NA	NA	NA
hsa-miR-1296-3p	2.516	0.147	0.506	0.61259	NA
hsa-miR-1297	0	NA	NA	NA	NA
hsa-miR-1298-3p	0	NA	NA	NA	NA
hsa-miR-1298-5p	0	NA	NA	NA	NA
hsa-miR-1299	0	NA	NA	NA	NA
hsa-miR-1301-5p	0	NA	NA	NA	NA
hsa-miR-1302-3p	0	NA	NA	NA	NA
hsa-miR-1302-5p	0	NA	NA	NA	NA
hsa-miR-1303-5p	0	NA	NA	NA	NA
hsa-miR-1304-3p	0	NA	NA	NA	NA
hsa-miR-1304-5p	0.969	0.28	0.891	0.373134	NA
hsa-miR-1305-5p	0.485	0	0	1	NA
hsa-miR-1306-3p	0	NA	NA	NA	NA
hsa-miR-130a-5p	1.347	0.199	0.867	0.386165	NA
hsa-miR-1321	0	NA	NA	NA	NA
hsa-miR-1322	0	NA	NA	NA	NA
hsa-miR-1324	0	NA	NA	NA	NA
hsa-miR-133a-5p	0	NA	NA	NA	NA
hsa-miR-1343-3p	2.633	0	0	1	NA
hsa-miR-1343-5p	0	NA	NA	NA	NA
hsa-miR-135a-2-3p	0	NA	NA	NA	NA
hsa-miR-135a-3p	0	NA	NA	NA	NA
hsa-miR-135a-5p	0	NA	NA	NA	NA
hsa-miR-135b-3p	0	NA	NA	NA	NA
hsa-miR-135b-5p	0.198	0	0	1	NA
hsa-miR-137-3p	6.127	0.095	1.1	NA	NA
hsa-miR-137-5p	0	NA	NA	NA	NA
hsa-miR-138-2-3p	0	NA	NA	NA	NA
hsa-miR-139-3p	0	NA	NA	NA	NA
hsa-miR-139-5p	0	NA	NA	NA	NA
hsa-miR-141-3p	3.805	-0.26	-1.582	0.113547	NA
hsa-miR-141-5p	0	NA	NA	NA	NA
hsa-miR-142-3p	0	NA	NA	NA	NA
hsa-miR-144-3p	0	NA	NA	NA	NA
hsa-miR-144-5p	0	NA	NA	NA	NA
hsa-miR-1468-3p	0	NA	NA	NA	NA
hsa-miR-1469	0	NA	NA	NA	NA
hsa-miR-146a-3p	0	NA	NA	NA	NA
hsa-miR-1470	0	NA	NA	NA	NA
hsa-miR-1471	0	NA	NA	NA	NA
hsa-miR-147a	0	NA	NA	NA	NA
hsa-miR-147b-3p	0.298	0.073	0.429	0.667803	NA
hsa-miR-147b-5p	0	NA	NA	NA	NA
hsa-miR-148a-5p	0	NA	NA	NA	NA
hsa-miR-149-3p	0	NA	NA	NA	NA
hsa-miR-150-3p	0	NA	NA	NA	NA
hsa-miR-150-5p	0	NA	NA	NA	NA
hsa-miR-153-3p	0	NA	NA	NA	NA
hsa-miR-153-5p	0	NA	NA	NA	NA
hsa-miR-1537-3p	0	NA	NA	NA	NA
hsa-miR-1537-5p	0	NA	NA	NA	NA
hsa-miR-1538	2.973	0.089	0.819	0.412691	NA
hsa-miR-1539	0	NA	NA	NA	NA
hsa-miR-154-3p	0	NA	NA	NA	NA
hsa-miR-155-3p	0	NA	NA	NA	NA
hsa-miR-1587	0	NA	NA	NA	NA
hsa-miR-15a-3p	0	NA	NA	NA	NA
hsa-miR-16-1-3p	0.461	0	0	1	NA
hsa-miR-181b-2-3p	0	NA	NA	NA	NA
hsa-miR-181b-3p	0	NA	NA	NA	NA
hsa-miR-181d-3p	0	NA	NA	NA	NA
hsa-miR-182-3p	0	NA	NA	NA	NA
hsa-miR-1825	0	NA	NA	NA	NA
hsa-miR-1827	0	NA	NA	NA	NA
hsa-miR-183-3p	0.693	0	0	1	NA
hsa-miR-183-5p	0	NA	NA	NA	NA
hsa-miR-184	2.556	0.231	1.163	0.244771	NA
hsa-miR-185-5p	1.52	0.084	0.566	0.571486	NA
hsa-miR-186-3p	0.626	-0.042	-0.305	0.760444	NA
hsa-miR-187-3p	0	NA	NA	NA	NA
hsa-miR-187-5p	0	NA	NA	NA	NA
hsa-miR-188-3p	0	NA	NA	NA	NA
hsa-miR-18b-3p	0	NA	NA	NA	NA
hsa-miR-18b-5p	0	NA	NA	NA	NA
hsa-miR-1908-5p	0.399	0.191	0.566	0.57148	NA
hsa-miR-1909-3p	0	NA	NA	NA	NA
hsa-miR-1909-5p	0	NA	NA	NA	NA
hsa-miR-190a-3p	1.503	-0.276	-1.206	0.227851	NA
hsa-miR-190a-5p	3.916	0.299	1.55	0.12109	NA
hsa-miR-190b-3p	0	NA	NA	NA	NA
hsa-miR-190b-5p	0	NA	NA	NA	NA
hsa-miR-1910-3p	0	NA	NA	NA	NA
hsa-miR-1911-3p	0	NA	NA	NA	NA
hsa-miR-1911-5p	0	NA	NA	NA	NA
hsa-miR-1912-3p	0	NA	NA	NA	NA
hsa-miR-1912-5p	0	NA	NA	NA	NA
hsa-miR-1913-3p	0.447	0.139	0.585	0.558214	NA
hsa-miR-1913-5p	3.48	0.361	1.624	0.104337	NA
hsa-miR-1914-3p	0	NA	NA	NA	NA
hsa-miR-1914-5p	0	NA	NA	NA	NA
hsa-miR-1915-3p	0	NA	NA	NA	NA
hsa-miR-1915-5p	0	NA	NA	NA	NA
hsa-miR-192-3p	0	NA	NA	NA	NA
hsa-miR-194-3p	0	NA	NA	NA	NA
hsa-miR-194-5p	2.17	0.168	0.965	0.334741	NA
hsa-miR-196a-1-3p	0	NA	NA	NA	NA
hsa-miR-197-5p	2.176	0	0	1	NA
hsa-miR-1972	0	NA	NA	NA	NA
hsa-miR-1973	0	NA	NA	NA	NA
hsa-miR-1976	0	NA	NA	NA	NA
hsa-miR-198	0	NA	NA	NA	NA
hsa-miR-19a-5p	0.399	0.191	0.566	0.57148	NA
hsa-miR-19b-1-5p	0.208	0	0	1	NA
hsa-miR-19b-2-5p	0	NA	NA	NA	NA
hsa-miR-200a-3p	0	NA	NA	NA	NA
hsa-miR-200a-5p	0	NA	NA	NA	NA
hsa-miR-200b-3p	0	NA	NA	NA	NA
hsa-miR-200b-5p	0	NA	NA	NA	NA
hsa-miR-200c-3p	0	NA	NA	NA	NA
hsa-miR-200c-5p	0	NA	NA	NA	NA
hsa-miR-202-3p	0	NA	NA	NA	NA
hsa-miR-202-5p	0	NA	NA	NA	NA
hsa-miR-203a-5p	0	NA	NA	NA	NA
hsa-miR-203b-3p	0	NA	NA	NA	NA
hsa-miR-203b-5p	0	NA	NA	NA	NA
hsa-miR-204-3p	0	NA	NA	NA	NA
hsa-miR-205-3p	0	NA	NA	NA	NA
hsa-miR-2052	0	NA	NA	NA	NA
hsa-miR-2053	0	NA	NA	NA	NA
hsa-miR-2054	0	NA	NA	NA	NA
hsa-miR-206	0	NA	NA	NA	NA
hsa-miR-208a-3p	0	NA	NA	NA	NA
hsa-miR-208a-5p	0	NA	NA	NA	NA
hsa-miR-208b-3p	0	NA	NA	NA	NA
hsa-miR-208b-5p	0	NA	NA	NA	NA
hsa-miR-20a-3p	1.982	-0.188	-0.686	0.492885	NA
hsa-miR-20b-3p	0	NA	NA	NA	NA
hsa-miR-20b-5p	0	NA	NA	NA	NA
hsa-miR-211-3p	0	NA	NA	NA	NA
hsa-miR-211-5p	0	NA	NA	NA	NA
hsa-miR-2113-3p	0	NA	NA	NA	NA
hsa-miR-2113-5p	0	NA	NA	NA	NA
hsa-miR-2115-3p	0	NA	NA	NA	NA
hsa-miR-2115-5p	0	NA	NA	NA	NA
hsa-miR-2116-5p	4.755	-0.316	-0.858	0.390685	NA
hsa-miR-2117-3p	0	NA	NA	NA	NA
hsa-miR-2117-5p	0	NA	NA	NA	NA
hsa-miR-212-5p	1.45	0	0	1	NA
hsa-miR-215-3p	0	NA	NA	NA	NA
hsa-miR-216a-3p	1.259	-0.124	-0.83	0.406431	NA
hsa-miR-216a-5p	0.593	0	0	1	NA
hsa-miR-216b-3p	0	NA	NA	NA	NA
hsa-miR-216b-5p	0	NA	NA	NA	NA
hsa-miR-217-3p	0	NA	NA	NA	NA
hsa-miR-217-5p	0	NA	NA	NA	NA
hsa-miR-218-1-3p	0	NA	NA	NA	NA
hsa-miR-218-2-3p	4.326	-0.282	-1.592	0.111474	NA
hsa-miR-219a-1-3p	0	NA	NA	NA	NA
hsa-miR-219a-2-3p	0	NA	NA	NA	NA
hsa-miR-219a-5p	1.868	0.212	1.003	0.315902	NA
hsa-miR-219b-3p	0	NA	NA	NA	NA
hsa-miR-219b-5p	0	NA	NA	NA	NA
hsa-miR-223-3p	2.24	-0.244	-0.614	0.539507	NA
hsa-miR-223-5p	0	NA	NA	NA	NA
hsa-miR-2276-3p	0	NA	NA	NA	NA
hsa-miR-2276-5p	0	NA	NA	NA	NA
hsa-miR-2278-3p	0	NA	NA	NA	NA
hsa-miR-2278-5p	0	NA	NA	NA	NA
hsa-miR-2355-3p	0.264	0	0	1	NA
hsa-miR-2392	0	NA	NA	NA	NA
hsa-miR-23a-5p	0	NA	NA	NA	NA
hsa-miR-23b-5p	0.346	0	0	1	NA
hsa-miR-23c	0	NA	NA	NA	NA
hsa-miR-24-1-5p	0	NA	NA	NA	NA
hsa-miR-2467-3p	0	NA	NA	NA	NA
hsa-miR-25-5p	3.636	0.088	0.873	0.382492	NA
hsa-miR-2681-3p	0	NA	NA	NA	NA
hsa-miR-2681-5p	0	NA	NA	NA	NA
hsa-miR-26a-1-3p	0	NA	NA	NA	NA
hsa-miR-26a-2-3p	0.264	0	0	1	NA
hsa-miR-27b-5p	23.993	-0.111	-0.241	NA	NA
hsa-miR-2861-3p	0	NA	NA	NA	NA
hsa-miR-2861-5p	0	NA	NA	NA	NA
hsa-miR-2909	0	NA	NA	NA	NA
hsa-miR-297	0	NA	NA	NA	NA
hsa-miR-298-3p	0	NA	NA	NA	NA
hsa-miR-298-5p	0	NA	NA	NA	NA
hsa-miR-299-5p	4.398	0.246	0.608	0.543227	NA
hsa-miR-29b-1-5p	3.871	-0.1	-0.299	0.764811	NA
hsa-miR-29b-2-5p	0	NA	NA	NA	NA
hsa-miR-29c-5p	0	NA	NA	NA	NA
hsa-miR-300	0	NA	NA	NA	NA
hsa-miR-301a-5p	0.396	0	0	1	NA
hsa-miR-301b-5p	0	NA	NA	NA	NA
hsa-miR-302a-3p	0	NA	NA	NA	NA
hsa-miR-302a-5p	0.208	0	0	1	NA
hsa-miR-302b-3p	0.416	0	0	1	NA
hsa-miR-302b-5p	0	NA	NA	NA	NA
hsa-miR-302c-3p	0	NA	NA	NA	NA
hsa-miR-302c-5p	0	NA	NA	NA	NA
hsa-miR-302d-3p	1.177	0	0	1	NA
hsa-miR-302d-5p	0	NA	NA	NA	NA
hsa-miR-302e	0	NA	NA	NA	NA
hsa-miR-302f	0	NA	NA	NA	NA
hsa-miR-3059-3p	0	NA	NA	NA	NA
hsa-miR-3059-5p	0	NA	NA	NA	NA
hsa-miR-3064-3p	0	NA	NA	NA	NA
hsa-miR-3064-5p	0	NA	NA	NA	NA
hsa-miR-3065-3p	0	NA	NA	NA	NA
hsa-miR-3065-5p	0	NA	NA	NA	NA
hsa-miR-3074-3p	0	NA	NA	NA	NA
hsa-miR-3074-5p	0.513	0.222	0.657	0.510986	NA
hsa-miR-3085-3p	0	NA	NA	NA	NA
hsa-miR-3085-5p	0	NA	NA	NA	NA
hsa-miR-30b-3p	0.33	0	0	1	NA
hsa-miR-3115	0	NA	NA	NA	NA
hsa-miR-3116	0.909	-0.257	-1.043	0.296843	NA
hsa-miR-3117-5p	0	NA	NA	NA	NA
hsa-miR-3118	0	NA	NA	NA	NA
hsa-miR-3119	0	NA	NA	NA	NA
hsa-miR-3120-3p	0.132	0	0	1	NA
hsa-miR-3120-5p	0	NA	NA	NA	NA
hsa-miR-3121-3p	0.372	0.175	0.531	0.595368	NA
hsa-miR-3121-5p	0	NA	NA	NA	NA
hsa-miR-3122	0	NA	NA	NA	NA
hsa-miR-3123	0	NA	NA	NA	NA
hsa-miR-3124-3p	0	NA	NA	NA	NA
hsa-miR-3124-5p	0	NA	NA	NA	NA
hsa-miR-3125-3p	0	NA	NA	NA	NA
hsa-miR-3125-5p	4.761	-0.199	-1.498	0.134128	NA
hsa-miR-3126-3p	0	NA	NA	NA	NA
hsa-miR-3126-5p	3.886	-0.296	-0.702	0.482833	NA
hsa-miR-3127-3p	0	NA	NA	NA	NA
hsa-miR-3127-5p	0	NA	NA	NA	NA
hsa-miR-3128	0.277	0	0	1	NA
hsa-miR-3129-3p	1.943	0.029	0.076	0.93903	NA
hsa-miR-3129-5p	0	NA	NA	NA	NA
hsa-miR-3130-3p.SNPD	0	NA	NA	NA	NA
hsa-miR-3130-5p	0	NA	NA	NA	NA
hsa-miR-3130-5p.SNPD	0	NA	NA	NA	NA
hsa-miR-3131	0	NA	NA	NA	NA
hsa-miR-3132	0	NA	NA	NA	NA
hsa-miR-3133	0.171	0.099	0.28	0.779279	NA
hsa-miR-3134	0	NA	NA	NA	NA
hsa-miR-3135a	0	NA	NA	NA	NA
hsa-miR-3135b	0	NA	NA	NA	NA
hsa-miR-3136-3p	0	NA	NA	NA	NA
hsa-miR-3136-5p	1.591	-0.309	-1.257	0.208708	NA
hsa-miR-3137	0	NA	NA	NA	NA
hsa-miR-3138-3p	1.384	0	0	1	NA
hsa-miR-3138-5p	0	NA	NA	NA	NA
hsa-miR-3139-3p	0	NA	NA	NA	NA
hsa-miR-3139-5p	0	NA	NA	NA	NA
hsa-miR-3140-3p	0	NA	NA	NA	NA
hsa-miR-3140-5p	0	NA	NA	NA	NA
hsa-miR-3141	0	NA	NA	NA	NA
hsa-miR-3142	0	NA	NA	NA	NA
hsa-miR-3143	1.577	0.091	0.614	0.538972	NA
hsa-miR-3144-3p	0.791	0	0	1	NA
hsa-miR-3144-5p	0.795	0	0	1	NA
hsa-miR-3145-3p	0	NA	NA	NA	NA
hsa-miR-3145-5p	1.339	-0.169	-0.981	0.326476	NA
hsa-miR-3146	0	NA	NA	NA	NA
hsa-miR-3147	0	NA	NA	NA	NA
hsa-miR-3148	0	NA	NA	NA	NA
hsa-miR-3149	0	NA	NA	NA	NA
hsa-miR-3150a-3p	0	NA	NA	NA	NA
hsa-miR-3150a-5p	0	NA	NA	NA	NA
hsa-miR-3150b-3p	0	NA	NA	NA	NA
hsa-miR-3150b-5p	0	NA	NA	NA	NA
hsa-miR-3151-3p	0	NA	NA	NA	NA
hsa-miR-3151-5p	0	NA	NA	NA	NA
hsa-miR-3152-3p	2.318	0.16	0.969	0.332338	NA
hsa-miR-3153-3p	0	NA	NA	NA	NA
hsa-miR-3153-5p	0	NA	NA	NA	NA
hsa-miR-3154	0	NA	NA	NA	NA
hsa-miR-3155a-3p/3155b	0	NA	NA	NA	NA
hsa-miR-3155a-5p	0	NA	NA	NA	NA
hsa-miR-3156-3p	0	NA	NA	NA	NA
hsa-miR-3156-5p	0	NA	NA	NA	NA
hsa-miR-3157-3p	0.989	0	0	1	NA
hsa-miR-3157-5p	0	NA	NA	NA	NA
hsa-miR-3158-5p	0	NA	NA	NA	NA
hsa-miR-3159	0	NA	NA	NA	NA
hsa-miR-3160-3p	3.519	0.159	1.111	0.266562	NA
hsa-miR-3160-5p	0	NA	NA	NA	NA
hsa-miR-3161-3p	0	NA	NA	NA	NA
hsa-miR-3161-5p	0	NA	NA	NA	NA
hsa-miR-3162-3p	0	NA	NA	NA	NA
hsa-miR-3162-5p	0.465	0.203	0.614	0.539276	NA
hsa-miR-3163	0	NA	NA	NA	NA
hsa-miR-3164-3p	0	NA	NA	NA	NA
hsa-miR-3164-5p	0	NA	NA	NA	NA
hsa-miR-3165-3p	0	NA	NA	NA	NA
hsa-miR-3165-5p	0	NA	NA	NA	NA
hsa-miR-3166	0	NA	NA	NA	NA
hsa-miR-3167	2.621	0.313	1.258	0.208318	NA
hsa-miR-3168	0	NA	NA	NA	NA
hsa-miR-3169-3p	0	NA	NA	NA	NA
hsa-miR-3169-5p	0	NA	NA	NA	NA
hsa-miR-3170	1.49	0.3	1.047	0.295256	NA
hsa-miR-3171	0	NA	NA	NA	NA
hsa-miR-3173-3p	0	NA	NA	NA	NA
hsa-miR-3174	0.527	0	0	1	NA
hsa-miR-3175-3p	0	NA	NA	NA	NA
hsa-miR-3175-5p	0	NA	NA	NA	NA
hsa-miR-3176-5p	0	NA	NA	NA	NA
hsa-miR-3177-5p	0	NA	NA	NA	NA
hsa-miR-3178	0	NA	NA	NA	NA
hsa-miR-3179-3p	0	NA	NA	NA	NA
hsa-miR-3179-5p	0	NA	NA	NA	NA
hsa-miR-3180-5p	0	NA	NA	NA	NA
hsa-miR-3180/3180-3p	1.026	0.284	0.912	0.36194	NA
hsa-miR-3181	0	NA	NA	NA	NA
hsa-miR-3182	0	NA	NA	NA	NA
hsa-miR-3183-3p	0	NA	NA	NA	NA
hsa-miR-3183-5p	0	NA	NA	NA	NA
hsa-miR-3184-3p	0	NA	NA	NA	NA
hsa-miR-3184-5p	0	NA	NA	NA	NA
hsa-miR-3185	0	NA	NA	NA	NA
hsa-miR-3186-3p	0	NA	NA	NA	NA
hsa-miR-3186-5p	0	NA	NA	NA	NA
hsa-miR-3187-5p	0	NA	NA	NA	NA
hsa-miR-3188-3p	0	NA	NA	NA	NA
hsa-miR-3188-5p	0	NA	NA	NA	NA
hsa-miR-3189-3p	0	NA	NA	NA	NA
hsa-miR-3189-5p	0	NA	NA	NA	NA
hsa-miR-3190-3p	0	NA	NA	NA	NA
hsa-miR-3190-5p	0	NA	NA	NA	NA
hsa-miR-3191-3p	0	NA	NA	NA	NA
hsa-miR-3191-5p	0	NA	NA	NA	NA
hsa-miR-3192-3p	0	NA	NA	NA	NA
hsa-miR-3192-5p	0	NA	NA	NA	NA
hsa-miR-3193	0	NA	NA	NA	NA
hsa-miR-3194-3p	0	NA	NA	NA	NA
hsa-miR-3194-5p	0	NA	NA	NA	NA
hsa-miR-3195	0	NA	NA	NA	NA
hsa-miR-3196	0	NA	NA	NA	NA
hsa-miR-3197-3p	0	NA	NA	NA	NA
hsa-miR-3197-5p	0	NA	NA	NA	NA
hsa-miR-3198-3p	0	NA	NA	NA	NA
hsa-miR-3198-5p	0	NA	NA	NA	NA
hsa-miR-3199-3p	0	NA	NA	NA	NA
hsa-miR-3199-5p	0	NA	NA	NA	NA
hsa-miR-32-3p	0	NA	NA	NA	NA
hsa-miR-32-5p	2.629	-0.371	-1.068	0.285365	NA
hsa-miR-3200-5p	1.846	0	0	1	NA
hsa-miR-3201	0	NA	NA	NA	NA
hsa-miR-3202	0	NA	NA	NA	NA
hsa-miR-320a-5p	0	NA	NA	NA	NA
hsa-miR-323a-5p	2.415	-0.147	-0.429	0.667788	NA
hsa-miR-323b-5p	0	NA	NA	NA	NA
hsa-miR-325-3p	0	NA	NA	NA	NA
hsa-miR-325-5p	0	NA	NA	NA	NA
hsa-miR-326-3p	2.659	0.179	1.061	0.28857	NA
hsa-miR-326-5p	0	NA	NA	NA	NA
hsa-miR-328-5p	0	NA	NA	NA	NA
hsa-miR-329-5p	1.727	0	0	1	NA
hsa-miR-330-5p	2.892	0.103	0.859	0.390283	NA
hsa-miR-338-3p	2.183	-0.315	-1.381	0.167138	NA
hsa-miR-338-5p	0	NA	NA	NA	NA
hsa-miR-339-3p.SNPB	0	NA	NA	NA	NA
hsa-miR-33a-3p	0.967	-0.109	-0.314	0.753475	NA
hsa-miR-33b-3p	1.137	-0.3	-1.129	0.258956	NA
hsa-miR-340-3p	0	NA	NA	NA	NA
hsa-miR-342-5p	2.287	0.157	0.957	0.338816	NA
hsa-miR-345-3p	0	NA	NA	NA	NA
hsa-miR-346	0	NA	NA	NA	NA
hsa-miR-34a-3p	4.831	-0.171	-0.343	0.731255	NA
hsa-miR-34b-3p	3.283	0.112	0.343	0.731568	NA
hsa-miR-3529-3p	0	NA	NA	NA	NA
hsa-miR-3529-5p	0	NA	NA	NA	NA
hsa-miR-3605-3p	1.443	0	0	1	NA
hsa-miR-3605-5p	2.082	0.195	1.011	0.311904	NA
hsa-miR-3606-3p	0	NA	NA	NA	NA
hsa-miR-3606-5p	0	NA	NA	NA	NA
hsa-miR-3609	0	NA	NA	NA	NA
hsa-miR-3610	0	NA	NA	NA	NA
hsa-miR-3611-3p	0.298	0.073	0.429	0.667803	NA
hsa-miR-3611-5p	0	NA	NA	NA	NA
hsa-miR-3612	0	NA	NA	NA	NA
hsa-miR-3613-5p	0	NA	NA	NA	NA
hsa-miR-3614-3p	0	NA	NA	NA	NA
hsa-miR-3614-5p	0	NA	NA	NA	NA
hsa-miR-3615-5p	0	NA	NA	NA	NA
hsa-miR-3616-3p	0	NA	NA	NA	NA
hsa-miR-3616-5p	0	NA	NA	NA	NA
hsa-miR-3617-3p	0	NA	NA	NA	NA
hsa-miR-3617-5p	0	NA	NA	NA	NA
hsa-miR-3618	0	NA	NA	NA	NA
hsa-miR-3619-3p	1.431	0	0	1	NA
hsa-miR-3619-5p	3.41	-0.32	-1.545	0.122425	NA
hsa-miR-362-3p	2.062	-0.169	-0.5	0.616779	NA
hsa-miR-362-5p	0	NA	NA	NA	NA
hsa-miR-3620-3p	0	NA	NA	NA	NA
hsa-miR-3620-5p	0	NA	NA	NA	NA
hsa-miR-3621	0	NA	NA	NA	NA
hsa-miR-3622a-3p	0.228	0.127	0.365	0.715068	NA
hsa-miR-3622a-5p	4.312	0.319	1.441	0.149659	NA
hsa-miR-3622b-3p	0	NA	NA	NA	NA
hsa-miR-3622b-5p	0	NA	NA	NA	NA
hsa-miR-363-3p	0	NA	NA	NA	NA
hsa-miR-363-5p	0	NA	NA	NA	NA
hsa-miR-3646	0	NA	NA	NA	NA
hsa-miR-3648-3p	0	NA	NA	NA	NA
hsa-miR-3648-5p	0	NA	NA	NA	NA
hsa-miR-3649	0	NA	NA	NA	NA
hsa-miR-3650	0	NA	NA	NA	NA
hsa-miR-3651	0.855	0.271	0.845	0.398364	NA
hsa-miR-3652-3p	0	NA	NA	NA	NA
hsa-miR-3652-5p	0	NA	NA	NA	NA
hsa-miR-3654	0	NA	NA	NA	NA
hsa-miR-3655	0	NA	NA	NA	NA
hsa-miR-3657	0	NA	NA	NA	NA
hsa-miR-3658	0	NA	NA	NA	NA
hsa-miR-3659-3p	0.198	0	0	1	NA
hsa-miR-3659-5p	0	NA	NA	NA	NA
hsa-miR-3660	0	NA	NA	NA	NA
hsa-miR-3662	0	NA	NA	NA	NA
hsa-miR-3663-3p	0	NA	NA	NA	NA
hsa-miR-3663-5p	0	NA	NA	NA	NA
hsa-miR-3664-3p	1.21	0	0	1	NA
hsa-miR-3664-5p	0	NA	NA	NA	NA
hsa-miR-3665	0	NA	NA	NA	NA
hsa-miR-3666	0	NA	NA	NA	NA
hsa-miR-3667-3p	0	NA	NA	NA	NA
hsa-miR-3667-5p	0	NA	NA	NA	NA
hsa-miR-3668-3p	0	NA	NA	NA	NA
hsa-miR-3668-5p	0	NA	NA	NA	NA
hsa-miR-367-3p	0	NA	NA	NA	NA
hsa-miR-367-5p	0	NA	NA	NA	NA
hsa-miR-3670	0	NA	NA	NA	NA
hsa-miR-3671	0	NA	NA	NA	NA
hsa-miR-3672-3p	0	NA	NA	NA	NA
hsa-miR-3672-5p	0	NA	NA	NA	NA
hsa-miR-3674	0	NA	NA	NA	NA
hsa-miR-3675-3p	0	NA	NA	NA	NA
hsa-miR-3675-5p	2.424	0.044	0.444	0.657307	NA
hsa-miR-3677-5p	0	NA	NA	NA	NA
hsa-miR-3678-3p	0	NA	NA	NA	NA
hsa-miR-3678-5p	0	NA	NA	NA	NA
hsa-miR-3679-3p	0	NA	NA	NA	NA
hsa-miR-3679-5p	0	NA	NA	NA	NA
hsa-miR-3680-3p	0	NA	NA	NA	NA
hsa-miR-3680-5p	0	NA	NA	NA	NA
hsa-miR-3681-3p	0	NA	NA	NA	NA
hsa-miR-3681-5p	0	NA	NA	NA	NA
hsa-miR-3682-3p	0	NA	NA	NA	NA
hsa-miR-3682-5p	0	NA	NA	NA	NA
hsa-miR-3683-3p	0	NA	NA	NA	NA
hsa-miR-3683-5p	0	NA	NA	NA	NA
hsa-miR-3684	0	NA	NA	NA	NA
hsa-miR-3685	0	NA	NA	NA	NA
hsa-miR-3686	0	NA	NA	NA	NA
hsa-miR-3688-3p	0.833	0.086	0.425	0.671112	NA
hsa-miR-3688-5p	0	NA	NA	NA	NA
hsa-miR-3689a-3p	0	NA	NA	NA	NA
hsa-miR-3689a-5p/3689b-5p/3689e	0	NA	NA	NA	NA
hsa-miR-3689b-3p/3689c	0	NA	NA	NA	NA
hsa-miR-3689d	0	NA	NA	NA	NA
hsa-miR-3689f	0	NA	NA	NA	NA
hsa-miR-3690	0.636	0	0	1	NA
hsa-miR-3691-3p	0	NA	NA	NA	NA
hsa-miR-3691-5p	0	NA	NA	NA	NA
hsa-miR-3692-3p	0	NA	NA	NA	NA
hsa-miR-3692-5p	0	NA	NA	NA	NA
hsa-miR-370-5p	0	NA	NA	NA	NA
hsa-miR-3713	0	NA	NA	NA	NA
hsa-miR-3714-3p	0	NA	NA	NA	NA
hsa-miR-3714-5p	0	NA	NA	NA	NA
hsa-miR-371a-3p	0	NA	NA	NA	NA
hsa-miR-371a-5p	0.953	0	0	1	NA
hsa-miR-371b-3p	0	NA	NA	NA	NA
hsa-miR-371b-5p	0	NA	NA	NA	NA
hsa-miR-372-3p	2.078	0	0	1	NA
hsa-miR-372-5p	0	NA	NA	NA	NA
hsa-miR-373-3p	3.33	-0.205	-1.423	0.15464	NA
hsa-miR-373-5p	0	NA	NA	NA	NA
hsa-miR-374b-3p	1.317	-0.059	-0.239	0.811382	NA
hsa-miR-374c-3p	0	NA	NA	NA	NA
hsa-miR-374c-5p	0	NA	NA	NA	NA
hsa-miR-375-3p	0	NA	NA	NA	NA
hsa-miR-375-5p	0	NA	NA	NA	NA
hsa-miR-376a-2-5p	3.999	0.421	0.761	0.446664	NA
hsa-miR-376b-5p/376c-5p	0	NA	NA	NA	NA
hsa-miR-378a-5p	0	NA	NA	NA	NA
hsa-miR-378b	0	NA	NA	NA	NA
hsa-miR-378f	0	NA	NA	NA	NA
hsa-miR-378g	0.636	0	0	1	NA
hsa-miR-378h	0	NA	NA	NA	NA
hsa-miR-378i	0	NA	NA	NA	NA
hsa-miR-378j	0	NA	NA	NA	NA
hsa-miR-379-5p	1.022	0.113	0.566	0.571488	NA
hsa-miR-380-5p	0	NA	NA	NA	NA
hsa-miR-381-5p	0	NA	NA	NA	NA
hsa-miR-383-3p	0	NA	NA	NA	NA
hsa-miR-383-5p	0	NA	NA	NA	NA
hsa-miR-384	0	NA	NA	NA	NA
hsa-miR-3907	0	NA	NA	NA	NA
hsa-miR-3908	0	NA	NA	NA	NA
hsa-miR-3909-5p	0.909	-0.257	-1.043	0.296843	NA
hsa-miR-3910	0	NA	NA	NA	NA
hsa-miR-3911	0	NA	NA	NA	NA
hsa-miR-3912-3p	1.433	0.236	0.98	0.326984	NA
hsa-miR-3912-5p	0	NA	NA	NA	NA
hsa-miR-3913-3p	0	NA	NA	NA	NA
hsa-miR-3913-5p	2.472	0.258	1.197	0.231143	NA
hsa-miR-3914	0	NA	NA	NA	NA
hsa-miR-3915	0	NA	NA	NA	NA
hsa-miR-3916	0	NA	NA	NA	NA
hsa-miR-3917	0	NA	NA	NA	NA
hsa-miR-3918-3p	0	NA	NA	NA	NA
hsa-miR-3918-5p	1.602	-0.17	-1.043	0.29684	NA
hsa-miR-3919	0	NA	NA	NA	NA
hsa-miR-3920	0	NA	NA	NA	NA
hsa-miR-3921-3p	0	NA	NA	NA	NA
hsa-miR-3921-5p	0	NA	NA	NA	NA
hsa-miR-3922-3p	0	NA	NA	NA	NA
hsa-miR-3922-5p	0	NA	NA	NA	NA
hsa-miR-3923	0	NA	NA	NA	NA
hsa-miR-3924-3p	0	NA	NA	NA	NA
hsa-miR-3924-5p	0	NA	NA	NA	NA
hsa-miR-3925-3p	0	NA	NA	NA	NA
hsa-miR-3925-5p	0	NA	NA	NA	NA
hsa-miR-3926	0	NA	NA	NA	NA
hsa-miR-3927-3p	0	NA	NA	NA	NA
hsa-miR-3927-5p	0	NA	NA	NA	NA
hsa-miR-3928-5p	0	NA	NA	NA	NA
hsa-miR-3929	0	NA	NA	NA	NA
hsa-miR-3934-3p	0.33	0	0	1	NA
hsa-miR-3935	0	NA	NA	NA	NA
hsa-miR-3936-3p	0	NA	NA	NA	NA
hsa-miR-3936-5p	0	NA	NA	NA	NA
hsa-miR-3937-3p	0	NA	NA	NA	NA
hsa-miR-3937-5p	0	NA	NA	NA	NA
hsa-miR-3938	0	NA	NA	NA	NA
hsa-miR-3939-3p	0	NA	NA	NA	NA
hsa-miR-3939-5p	0	NA	NA	NA	NA
hsa-miR-3940-5p	2.385	0	0	1	NA
hsa-miR-3941-3p	0	NA	NA	NA	NA
hsa-miR-3941-5p	0	NA	NA	NA	NA
hsa-miR-3942-3p	0	NA	NA	NA	NA
hsa-miR-3942-5p	0	NA	NA	NA	NA
hsa-miR-3943-3p	0	NA	NA	NA	NA
hsa-miR-3943-5p	0	NA	NA	NA	NA
hsa-miR-3944-3p	0	NA	NA	NA	NA
hsa-miR-3944-5p	0	NA	NA	NA	NA
hsa-miR-3945-3p	0	NA	NA	NA	NA
hsa-miR-3945-5p	0	NA	NA	NA	NA
hsa-miR-3960	0	NA	NA	NA	NA
hsa-miR-3972	0	NA	NA	NA	NA
hsa-miR-3973	0	NA	NA	NA	NA
hsa-miR-3974	0	NA	NA	NA	NA
hsa-miR-3975	0	NA	NA	NA	NA
hsa-miR-3976	0	NA	NA	NA	NA
hsa-miR-3977	0	NA	NA	NA	NA
hsa-miR-3978	0	NA	NA	NA	NA
hsa-miR-410-5p	0	NA	NA	NA	NA
hsa-miR-411-3p	2.352	0.072	0.181	0.856617	NA
hsa-miR-412-3p	0	NA	NA	NA	NA
hsa-miR-412-5p	0.855	0.271	0.845	0.398364	NA
hsa-miR-422a	0	NA	NA	NA	NA
hsa-miR-4251	0	NA	NA	NA	NA
hsa-miR-4252	0	NA	NA	NA	NA
hsa-miR-4253	0	NA	NA	NA	NA
hsa-miR-4254-3p	0	NA	NA	NA	NA
hsa-miR-4254-5p	0	NA	NA	NA	NA
hsa-miR-4255	0	NA	NA	NA	NA
hsa-miR-4256	0	NA	NA	NA	NA
hsa-miR-4257	0	NA	NA	NA	NA
hsa-miR-4258-3p	0	NA	NA	NA	NA
hsa-miR-4258-5p	0	NA	NA	NA	NA
hsa-miR-4259	0	NA	NA	NA	NA
hsa-miR-4260	0	NA	NA	NA	NA
hsa-miR-4261	0	NA	NA	NA	NA
hsa-miR-4262	0	NA	NA	NA	NA
hsa-miR-4263	0	NA	NA	NA	NA
hsa-miR-4264	0	NA	NA	NA	NA
hsa-miR-4265	0	NA	NA	NA	NA
hsa-miR-4266	0	NA	NA	NA	NA
hsa-miR-4267	0	NA	NA	NA	NA
hsa-miR-4268	0	NA	NA	NA	NA
hsa-miR-4269	0	NA	NA	NA	NA
hsa-miR-4270	0	NA	NA	NA	NA
hsa-miR-4271	0	NA	NA	NA	NA
hsa-miR-4272	0	NA	NA	NA	NA
hsa-miR-4273	0	NA	NA	NA	NA
hsa-miR-4274	0	NA	NA	NA	NA
hsa-miR-4275	0	NA	NA	NA	NA
hsa-miR-4276	0	NA	NA	NA	NA
hsa-miR-4277	0	NA	NA	NA	NA
hsa-miR-4278	0	NA	NA	NA	NA
hsa-miR-4279	0	NA	NA	NA	NA
hsa-miR-4280	0	NA	NA	NA	NA
hsa-miR-4281	0	NA	NA	NA	NA
hsa-miR-4282	0	NA	NA	NA	NA
hsa-miR-4283	0	NA	NA	NA	NA
hsa-miR-4284	0	NA	NA	NA	NA
hsa-miR-4285	0	NA	NA	NA	NA
hsa-miR-4287	0	NA	NA	NA	NA
hsa-miR-4288	0	NA	NA	NA	NA
hsa-miR-4289	0	NA	NA	NA	NA
hsa-miR-429	0	NA	NA	NA	NA
hsa-miR-4290	0	NA	NA	NA	NA
hsa-miR-4291	0	NA	NA	NA	NA
hsa-miR-4292	0	NA	NA	NA	NA
hsa-miR-4293	0	NA	NA	NA	NA
hsa-miR-4294	0	NA	NA	NA	NA
hsa-miR-4295	0	NA	NA	NA	NA
hsa-miR-4296	0	NA	NA	NA	NA
hsa-miR-4297	0	NA	NA	NA	NA
hsa-miR-4298	0	NA	NA	NA	NA
hsa-miR-4299	0	NA	NA	NA	NA
hsa-miR-4300	0	NA	NA	NA	NA
hsa-miR-4301	0	NA	NA	NA	NA
hsa-miR-4302	0	NA	NA	NA	NA
hsa-miR-4303	0	NA	NA	NA	NA
hsa-miR-4304	0	NA	NA	NA	NA
hsa-miR-4305	0	NA	NA	NA	NA
hsa-miR-4306	0	NA	NA	NA	NA
hsa-miR-4307	0	NA	NA	NA	NA
hsa-miR-4308	0	NA	NA	NA	NA
hsa-miR-4309	0	NA	NA	NA	NA
hsa-miR-4310-3p	0	NA	NA	NA	NA
hsa-miR-4310-5p	0	NA	NA	NA	NA
hsa-miR-4311	0	NA	NA	NA	NA
hsa-miR-4312	0	NA	NA	NA	NA
hsa-miR-4313	0	NA	NA	NA	NA
hsa-miR-4314	0	NA	NA	NA	NA
hsa-miR-4315-3p	0	NA	NA	NA	NA
hsa-miR-4315-5p	0	NA	NA	NA	NA
hsa-miR-4316	0	NA	NA	NA	NA
hsa-miR-4317	0	NA	NA	NA	NA
hsa-miR-4318	0	NA	NA	NA	NA
hsa-miR-4319	0	NA	NA	NA	NA
hsa-miR-432-3p	2.345	-0.066	-0.252	0.80098	NA
hsa-miR-4320	0	NA	NA	NA	NA
hsa-miR-4321	0	NA	NA	NA	NA
hsa-miR-4322	0	NA	NA	NA	NA
hsa-miR-4323	0	NA	NA	NA	NA
hsa-miR-4324	0	NA	NA	NA	NA
hsa-miR-4325	0	NA	NA	NA	NA
hsa-miR-4327	0	NA	NA	NA	NA
hsa-miR-4328	0	NA	NA	NA	NA
hsa-miR-4329	0	NA	NA	NA	NA
hsa-miR-433-5p	0.564	0.231	0.689	0.490906	NA
hsa-miR-4330	0	NA	NA	NA	NA
hsa-miR-4418	0	NA	NA	NA	NA
hsa-miR-4420-3p	0	NA	NA	NA	NA
hsa-miR-4420-5p	0	NA	NA	NA	NA
hsa-miR-4422-3p	0	NA	NA	NA	NA
hsa-miR-4422-5p	0	NA	NA	NA	NA
hsa-miR-4423-3p	0	NA	NA	NA	NA
hsa-miR-4423-5p	0	NA	NA	NA	NA
hsa-miR-4424	0.186	0.073	0.29	0.771853	NA
hsa-miR-4425-3p	0	NA	NA	NA	NA
hsa-miR-4425-5p	0	NA	NA	NA	NA
hsa-miR-4426	0	NA	NA	NA	NA
hsa-miR-4427	0	NA	NA	NA	NA
hsa-miR-4428	0	NA	NA	NA	NA
hsa-miR-4429	0	NA	NA	NA	NA
hsa-miR-4430	0	NA	NA	NA	NA
hsa-miR-4431-3p	0	NA	NA	NA	NA
hsa-miR-4431-5p	0	NA	NA	NA	NA
hsa-miR-4432	0	NA	NA	NA	NA
hsa-miR-4433a-3p	0	NA	NA	NA	NA
hsa-miR-4433a-5p	0	NA	NA	NA	NA
hsa-miR-4433b-3p	0	NA	NA	NA	NA
hsa-miR-4433b-5p	0	NA	NA	NA	NA
hsa-miR-4434	0	NA	NA	NA	NA
hsa-miR-4435-3p	0	NA	NA	NA	NA
hsa-miR-4436a	0	NA	NA	NA	NA
hsa-miR-4436b-3p	0	NA	NA	NA	NA
hsa-miR-4436b-5p	0	NA	NA	NA	NA
hsa-miR-4437	0	NA	NA	NA	NA
hsa-miR-4438	0	NA	NA	NA	NA
hsa-miR-4439	0	NA	NA	NA	NA
hsa-miR-4440	0	NA	NA	NA	NA
hsa-miR-4441	0	NA	NA	NA	NA
hsa-miR-4442	0	NA	NA	NA	NA
hsa-miR-4443	0	NA	NA	NA	NA
hsa-miR-4444	0	NA	NA	NA	NA
hsa-miR-4445-3p	0	NA	NA	NA	NA
hsa-miR-4445-5p	0	NA	NA	NA	NA
hsa-miR-4446-3p	0	NA	NA	NA	NA
hsa-miR-4446-5p	0	NA	NA	NA	NA
hsa-miR-4447	0	NA	NA	NA	NA
hsa-miR-4448	0	NA	NA	NA	NA
hsa-miR-4450	0	NA	NA	NA	NA
hsa-miR-4451	0	NA	NA	NA	NA
hsa-miR-4452-3p	0	NA	NA	NA	NA
hsa-miR-4452-5p	0	NA	NA	NA	NA
hsa-miR-4453	0	NA	NA	NA	NA
hsa-miR-4455	0	NA	NA	NA	NA
hsa-miR-4456	0	NA	NA	NA	NA
hsa-miR-4457	0	NA	NA	NA	NA
hsa-miR-4458	0	NA	NA	NA	NA
hsa-miR-4460	0	NA	NA	NA	NA
hsa-miR-4462	0	NA	NA	NA	NA
hsa-miR-4463	0	NA	NA	NA	NA
hsa-miR-4464-3p	0	NA	NA	NA	NA
hsa-miR-4464-5p	0	NA	NA	NA	NA
hsa-miR-4465	0	NA	NA	NA	NA
hsa-miR-4466	0	NA	NA	NA	NA
hsa-miR-4467-3p	0	NA	NA	NA	NA
hsa-miR-4467-5p	0	NA	NA	NA	NA
hsa-miR-4468	0	NA	NA	NA	NA
hsa-miR-4469-3p	0	NA	NA	NA	NA
hsa-miR-4469-5p	0	NA	NA	NA	NA
hsa-miR-4470-3p	0	NA	NA	NA	NA
hsa-miR-4470-5p	0.228	0.127	0.365	0.715068	NA
hsa-miR-4471	0	NA	NA	NA	NA
hsa-miR-4472	0	NA	NA	NA	NA
hsa-miR-4473-3p	0	NA	NA	NA	NA
hsa-miR-4473-5p	0	NA	NA	NA	NA
hsa-miR-4474-3p	0	NA	NA	NA	NA
hsa-miR-4474-5p	0	NA	NA	NA	NA
hsa-miR-4475	0	NA	NA	NA	NA
hsa-miR-4476	0	NA	NA	NA	NA
hsa-miR-4477a	0	NA	NA	NA	NA
hsa-miR-4477b-3p	0	NA	NA	NA	NA
hsa-miR-4477b-5p	0	NA	NA	NA	NA
hsa-miR-4478	0	NA	NA	NA	NA
hsa-miR-4479-3p	0	NA	NA	NA	NA
hsa-miR-4479-5p	0	NA	NA	NA	NA
hsa-miR-448	0	NA	NA	NA	NA
hsa-miR-4480	0	NA	NA	NA	NA
hsa-miR-4481	0	NA	NA	NA	NA
hsa-miR-4482-3p	0	NA	NA	NA	NA
hsa-miR-4482-5p	0	NA	NA	NA	NA
hsa-miR-4483	0	NA	NA	NA	NA
hsa-miR-4484	0	NA	NA	NA	NA
hsa-miR-4485-5p	0	NA	NA	NA	NA
hsa-miR-4486	0	NA	NA	NA	NA
hsa-miR-4487	0	NA	NA	NA	NA
hsa-miR-4488	2.979	0.314	1.302	0.192871	NA
hsa-miR-4489	0	NA	NA	NA	NA
hsa-miR-4490	0	NA	NA	NA	NA
hsa-miR-4491	0	NA	NA	NA	NA
hsa-miR-4492	0	NA	NA	NA	NA
hsa-miR-4493	0	NA	NA	NA	NA
hsa-miR-4494	0	NA	NA	NA	NA
hsa-miR-4495	0	NA	NA	NA	NA
hsa-miR-4496	0	NA	NA	NA	NA
hsa-miR-4497	0	NA	NA	NA	NA
hsa-miR-4498	0	NA	NA	NA	NA
hsa-miR-4499	0	NA	NA	NA	NA
hsa-miR-449a/449b-5p	0	NA	NA	NA	NA
hsa-miR-449b-3p	0	NA	NA	NA	NA
hsa-miR-449c-3p	0	NA	NA	NA	NA
hsa-miR-449c-5p	0	NA	NA	NA	NA
hsa-miR-4500	0	NA	NA	NA	NA
hsa-miR-4501	0	NA	NA	NA	NA
hsa-miR-4502	0	NA	NA	NA	NA
hsa-miR-4503	0	NA	NA	NA	NA
hsa-miR-4504-3p	0	NA	NA	NA	NA
hsa-miR-4504-5p	0	NA	NA	NA	NA
hsa-miR-4505	0	NA	NA	NA	NA
hsa-miR-4506	0	NA	NA	NA	NA
hsa-miR-4507	0	NA	NA	NA	NA
hsa-miR-4509	0	NA	NA	NA	NA
hsa-miR-450a-1-3p	0	NA	NA	NA	NA
hsa-miR-450a-2-3p	0.139	0	0	1	NA
hsa-miR-450b-3p	0	NA	NA	NA	NA
hsa-miR-4510	0	NA	NA	NA	NA
hsa-miR-4511-3p	0	NA	NA	NA	NA
hsa-miR-4511-5p	0	NA	NA	NA	NA
hsa-miR-4512-3p	0	NA	NA	NA	NA
hsa-miR-4512-5p	0	NA	NA	NA	NA
hsa-miR-4513	0	NA	NA	NA	NA
hsa-miR-4513.SNPB	0	NA	NA	NA	NA
hsa-miR-4514	0	NA	NA	NA	NA
hsa-miR-4515	0	NA	NA	NA	NA
hsa-miR-4517	0	NA	NA	NA	NA
hsa-miR-4518	0	NA	NA	NA	NA
hsa-miR-4519	0	NA	NA	NA	NA
hsa-miR-451a	1.195	0.028	0.172	0.863359	NA
hsa-miR-451b-3p	0	NA	NA	NA	NA
hsa-miR-451b-5p	0	NA	NA	NA	NA
hsa-miR-452-3p	0	NA	NA	NA	NA
hsa-miR-4520-2-3p/4520-3p	0	NA	NA	NA	NA
hsa-miR-4520-5p	0	NA	NA	NA	NA
hsa-miR-4521	0.264	0	0	1	NA
hsa-miR-4522	0	NA	NA	NA	NA
hsa-miR-4523-3p	0	NA	NA	NA	NA
hsa-miR-4523-5p	0	NA	NA	NA	NA
hsa-miR-4524a-3p	1.043	0.28	0.908	0.363808	NA
hsa-miR-4524a-5p	0	NA	NA	NA	NA
hsa-miR-4524b-3p	0	NA	NA	NA	NA
hsa-miR-4524b-5p	0	NA	NA	NA	NA
hsa-miR-4525-3p	0	NA	NA	NA	NA
hsa-miR-4525-5p	0	NA	NA	NA	NA
hsa-miR-4526-3p	0	NA	NA	NA	NA
hsa-miR-4526-5p	0	NA	NA	NA	NA
hsa-miR-4527	0	NA	NA	NA	NA
hsa-miR-4528-3p	0	NA	NA	NA	NA
hsa-miR-4528-5p	0	NA	NA	NA	NA
hsa-miR-4529-3p	0	NA	NA	NA	NA
hsa-miR-4529-5p	0	NA	NA	NA	NA
hsa-miR-4530	0	NA	NA	NA	NA
hsa-miR-4531	0	NA	NA	NA	NA
hsa-miR-4533-3p	0	NA	NA	NA	NA
hsa-miR-4533-5p	0	NA	NA	NA	NA
hsa-miR-4534	0	NA	NA	NA	NA
hsa-miR-4535	0	NA	NA	NA	NA
hsa-miR-4536-3p	0	NA	NA	NA	NA
hsa-miR-4536-5p	0	NA	NA	NA	NA
hsa-miR-4537	0	NA	NA	NA	NA
hsa-miR-4538	0	NA	NA	NA	NA
hsa-miR-4539	0	NA	NA	NA	NA
hsa-miR-454-5p	2.38	-0.094	-0.421	0.673488	NA
hsa-miR-4540	0	NA	NA	NA	NA
hsa-miR-455-3p	4.207	0.208	0.792	0.428229	NA
hsa-miR-4632-3p	0	NA	NA	NA	NA
hsa-miR-4632-5p	0	NA	NA	NA	NA
hsa-miR-4633-3p	0	NA	NA	NA	NA
hsa-miR-4633-5p	0	NA	NA	NA	NA
hsa-miR-4634	0	NA	NA	NA	NA
hsa-miR-4635	0	NA	NA	NA	NA
hsa-miR-4636-3p	0	NA	NA	NA	NA
hsa-miR-4636-5p	0	NA	NA	NA	NA
hsa-miR-4637	0	NA	NA	NA	NA
hsa-miR-4638-3p	0	NA	NA	NA	NA
hsa-miR-4638-5p	0	NA	NA	NA	NA
hsa-miR-4639-3p	0	NA	NA	NA	NA
hsa-miR-4639-5p	0	NA	NA	NA	NA
hsa-miR-4640-3p	0	NA	NA	NA	NA
hsa-miR-4640-5p	0	NA	NA	NA	NA
hsa-miR-4641	0	NA	NA	NA	NA
hsa-miR-4642	4.041	0.318	1.416	0.156722	NA
hsa-miR-4643	0	NA	NA	NA	NA
hsa-miR-4644-3p	0	NA	NA	NA	NA
hsa-miR-4644-5p	0	NA	NA	NA	NA
hsa-miR-4645-3p	0.676	0	0	1	NA
hsa-miR-4645-5p	0	NA	NA	NA	NA
hsa-miR-4646-3p	0	NA	NA	NA	NA
hsa-miR-4646-5p	0	NA	NA	NA	NA
hsa-miR-4647-3p	0	NA	NA	NA	NA
hsa-miR-4647-5p	0.795	0	0	1	NA
hsa-miR-4648	0	NA	NA	NA	NA
hsa-miR-4649-3p	0	NA	NA	NA	NA
hsa-miR-4649-5p	0	NA	NA	NA	NA
hsa-miR-4650-3p	0	NA	NA	NA	NA
hsa-miR-4650-5p	0	NA	NA	NA	NA
hsa-miR-4651	0	NA	NA	NA	NA
hsa-miR-4652-3p	0	NA	NA	NA	NA
hsa-miR-4652-5p	0	NA	NA	NA	NA
hsa-miR-4653-3p	0	NA	NA	NA	NA
hsa-miR-4653-5p	0	NA	NA	NA	NA
hsa-miR-4654	0	NA	NA	NA	NA
hsa-miR-4655-3p	0	NA	NA	NA	NA
hsa-miR-4655-5p	0	NA	NA	NA	NA
hsa-miR-4656	0	NA	NA	NA	NA
hsa-miR-4657	0	NA	NA	NA	NA
hsa-miR-4658	0	NA	NA	NA	NA
hsa-miR-4659a-3p/4659b-3p	0	NA	NA	NA	NA
hsa-miR-4659a-5p/4659b-5p	0	NA	NA	NA	NA
hsa-miR-466	0	NA	NA	NA	NA
hsa-miR-4660	0	NA	NA	NA	NA
hsa-miR-4661-3p	0	NA	NA	NA	NA
hsa-miR-4661-5p	0.791	0	0	1	NA
hsa-miR-4662a-3p	0	NA	NA	NA	NA
hsa-miR-4662a-5p	1.971	0.214	1.028	0.303909	NA
hsa-miR-4662b	0	NA	NA	NA	NA
hsa-miR-4663	0	NA	NA	NA	NA
hsa-miR-4664-3p	0	NA	NA	NA	NA
hsa-miR-4664-5p	0	NA	NA	NA	NA
hsa-miR-4665-3p	0	NA	NA	NA	NA
hsa-miR-4665-5p	0	NA	NA	NA	NA
hsa-miR-4666a-3p	0	NA	NA	NA	NA
hsa-miR-4666a-5p	0	NA	NA	NA	NA
hsa-miR-4666b	0	NA	NA	NA	NA
hsa-miR-4667-3p	0	NA	NA	NA	NA
hsa-miR-4667-5p	1.113	0	0	1	NA
hsa-miR-4668-3p	0	NA	NA	NA	NA
hsa-miR-4668-5p	0	NA	NA	NA	NA
hsa-miR-4669	0	NA	NA	NA	NA
hsa-miR-4670-3p	0	NA	NA	NA	NA
hsa-miR-4670-5p	0	NA	NA	NA	NA
hsa-miR-4671-3p	0	NA	NA	NA	NA
hsa-miR-4671-5p	0	NA	NA	NA	NA
hsa-miR-4672-3p	0	NA	NA	NA	NA
hsa-miR-4672-5p	0	NA	NA	NA	NA
hsa-miR-4673	0	NA	NA	NA	NA
hsa-miR-4674	0	NA	NA	NA	NA
hsa-miR-4675	0	NA	NA	NA	NA
hsa-miR-4676-3p	0	NA	NA	NA	NA
hsa-miR-4676-5p	0	NA	NA	NA	NA
hsa-miR-4677-5p	0	NA	NA	NA	NA
hsa-miR-4678-3p	0	NA	NA	NA	NA
hsa-miR-4678-5p	0	NA	NA	NA	NA
hsa-miR-4679	0	NA	NA	NA	NA
hsa-miR-4680-3p	0	NA	NA	NA	NA
hsa-miR-4680-5p	0	NA	NA	NA	NA
hsa-miR-4681-3p	0	NA	NA	NA	NA
hsa-miR-4681-5p	0	NA	NA	NA	NA
hsa-miR-4682-3p	0	NA	NA	NA	NA
hsa-miR-4682-5p	0.745	0.257	0.789	0.430266	NA
hsa-miR-4683	0	NA	NA	NA	NA
hsa-miR-4684-3p	0	NA	NA	NA	NA
hsa-miR-4684-5p	0	NA	NA	NA	NA
hsa-miR-4685-3p	0.57	0.234	0.696	0.486558	NA
hsa-miR-4685-5p	0	NA	NA	NA	NA
hsa-miR-4686	0	NA	NA	NA	NA
hsa-miR-4687-3p	0	NA	NA	NA	NA
hsa-miR-4687-5p	1.055	0	0	1	NA
hsa-miR-4688-3p/4688-5p	0	NA	NA	NA	NA
hsa-miR-4689-3p	0	NA	NA	NA	NA
hsa-miR-4689-5p	0	NA	NA	NA	NA
hsa-miR-4690-3p	0	NA	NA	NA	NA
hsa-miR-4690-5p	0	NA	NA	NA	NA
hsa-miR-4691-3p	0	NA	NA	NA	NA
hsa-miR-4691-5p	0	NA	NA	NA	NA
hsa-miR-4692	0	NA	NA	NA	NA
hsa-miR-4693-3p	0	NA	NA	NA	NA
hsa-miR-4693-5p	0	NA	NA	NA	NA
hsa-miR-4694-3p	0	NA	NA	NA	NA
hsa-miR-4694-5p	0	NA	NA	NA	NA
hsa-miR-4695-3p	0	NA	NA	NA	NA
hsa-miR-4695-5p	0	NA	NA	NA	NA
hsa-miR-4696	0	NA	NA	NA	NA
hsa-miR-4697-3p	0	NA	NA	NA	NA
hsa-miR-4697-5p	0	NA	NA	NA	NA
hsa-miR-4698	0	NA	NA	NA	NA
hsa-miR-4699-3p	0	NA	NA	NA	NA
hsa-miR-4699-5p	0.372	0.175	0.531	0.595368	NA
hsa-miR-4700-3p	0	NA	NA	NA	NA
hsa-miR-4700-5p	0	NA	NA	NA	NA
hsa-miR-4701-3p	0	NA	NA	NA	NA
hsa-miR-4701-5p	0	NA	NA	NA	NA
hsa-miR-4703-3p	0	NA	NA	NA	NA
hsa-miR-4703-5p	0	NA	NA	NA	NA
hsa-miR-4704-3p	0	NA	NA	NA	NA
hsa-miR-4704-5p	0	NA	NA	NA	NA
hsa-miR-4705	0	NA	NA	NA	NA
hsa-miR-4706-3p	0	NA	NA	NA	NA
hsa-miR-4706-5p	0	NA	NA	NA	NA
hsa-miR-4706-5p.SNPE	0	NA	NA	NA	NA
hsa-miR-4706-5p.SNPF	0	NA	NA	NA	NA
hsa-miR-4707-3p	2.032	0.155	0.908	0.363813	NA
hsa-miR-4707-5p	0	NA	NA	NA	NA
hsa-miR-4708-3p	0	NA	NA	NA	NA
hsa-miR-4708-5p	0	NA	NA	NA	NA
hsa-miR-4709-3p	0	NA	NA	NA	NA
hsa-miR-4709-5p	0	NA	NA	NA	NA
hsa-miR-4710	0.342	0.172	0.51	0.609971	NA
hsa-miR-4711-3p	0	NA	NA	NA	NA
hsa-miR-4711-5p	0	NA	NA	NA	NA
hsa-miR-4712-3p	0	NA	NA	NA	NA
hsa-miR-4712-5p	0	NA	NA	NA	NA
hsa-miR-4713-3p	0	NA	NA	NA	NA
hsa-miR-4713-5p	0	NA	NA	NA	NA
hsa-miR-4714-3p	0	NA	NA	NA	NA
hsa-miR-4714-5p	0.372	0.175	0.531	0.595368	NA
hsa-miR-4715-3p	0	NA	NA	NA	NA
hsa-miR-4715-5p	0	NA	NA	NA	NA
hsa-miR-4716-3p	0	NA	NA	NA	NA
hsa-miR-4716-5p	0	NA	NA	NA	NA
hsa-miR-4717-3p	2.137	0.236	1.09	0.275516	NA
hsa-miR-4717-5p	0	NA	NA	NA	NA
hsa-miR-4718	0	NA	NA	NA	NA
hsa-miR-4719-3p	0	NA	NA	NA	NA
hsa-miR-4719-5p	0	NA	NA	NA	NA
hsa-miR-4720-3p	0	NA	NA	NA	NA
hsa-miR-4720-5p	0	NA	NA	NA	NA
hsa-miR-4721-3p/4721-5p	0	NA	NA	NA	NA
hsa-miR-4722-3p	0	NA	NA	NA	NA
hsa-miR-4722-5p	0	NA	NA	NA	NA
hsa-miR-4723-3p	0	NA	NA	NA	NA
hsa-miR-4723-5p	0	NA	NA	NA	NA
hsa-miR-4724-3p	0	NA	NA	NA	NA
hsa-miR-4724-5p	0	NA	NA	NA	NA
hsa-miR-4725-3p	0	NA	NA	NA	NA
hsa-miR-4725-5p	0.559	0.227	0.682	0.495435	NA
hsa-miR-4726-3p	0	NA	NA	NA	NA
hsa-miR-4726-5p	0	NA	NA	NA	NA
hsa-miR-4727-3p	0	NA	NA	NA	NA
hsa-miR-4727-5p	0	NA	NA	NA	NA
hsa-miR-4728-3p	0	NA	NA	NA	NA
hsa-miR-4728-5p	0	NA	NA	NA	NA
hsa-miR-4729-3p	0	NA	NA	NA	NA
hsa-miR-4729-5p	0	NA	NA	NA	NA
hsa-miR-4730-3p	0	NA	NA	NA	NA
hsa-miR-4730-5p	0	NA	NA	NA	NA
hsa-miR-4731-3p	0	NA	NA	NA	NA
hsa-miR-4731-5p	0	NA	NA	NA	NA
hsa-miR-4732-3p	0	NA	NA	NA	NA
hsa-miR-4732-5p	0	NA	NA	NA	NA
hsa-miR-4733-3p	0	NA	NA	NA	NA
hsa-miR-4733-5p	0	NA	NA	NA	NA
hsa-miR-4734-3p	0	NA	NA	NA	NA
hsa-miR-4734-5p	0	NA	NA	NA	NA
hsa-miR-4735-3p	0	NA	NA	NA	NA
hsa-miR-4735-5p	0	NA	NA	NA	NA
hsa-miR-4736	0	NA	NA	NA	NA
hsa-miR-4737-3p	0	NA	NA	NA	NA
hsa-miR-4737-5p	0	NA	NA	NA	NA
hsa-miR-4738-3p	0	NA	NA	NA	NA
hsa-miR-4738-5p	0	NA	NA	NA	NA
hsa-miR-4739	0	NA	NA	NA	NA
hsa-miR-4740-3p	0	NA	NA	NA	NA
hsa-miR-4740-5p	0	NA	NA	NA	NA
hsa-miR-4742-3p	0.396	0	0	1	NA
hsa-miR-4742-5p	0	NA	NA	NA	NA
hsa-miR-4743-3p	0	NA	NA	NA	NA
hsa-miR-4743-5p	0	NA	NA	NA	NA
hsa-miR-4744	0	NA	NA	NA	NA
hsa-miR-4745-3p	0	NA	NA	NA	NA
hsa-miR-4745-5p	4.547	-0.323	-1.652	0.098448	NA
hsa-miR-4746-3p	0	NA	NA	NA	NA
hsa-miR-4747-3p	0	NA	NA	NA	NA
hsa-miR-4747-5p	0.456	0.207	0.614	0.538965	NA
hsa-miR-4748-3p	0	NA	NA	NA	NA
hsa-miR-4748-5p	0	NA	NA	NA	NA
hsa-miR-4749-3p	0	NA	NA	NA	NA
hsa-miR-4749-5p	0	NA	NA	NA	NA
hsa-miR-4750-3p	0	NA	NA	NA	NA
hsa-miR-4750-5p	0	NA	NA	NA	NA
hsa-miR-4751	0	NA	NA	NA	NA
hsa-miR-4752	0	NA	NA	NA	NA
hsa-miR-4753-3p	0	NA	NA	NA	NA
hsa-miR-4753-5p	3.018	-0.146	-0.422	0.67332	NA
hsa-miR-4754-3p	0	NA	NA	NA	NA
hsa-miR-4754-5p	0	NA	NA	NA	NA
hsa-miR-4755-3p	0	NA	NA	NA	NA
hsa-miR-4755-5p	3.631	-0.224	-1.446	0.148304	NA
hsa-miR-4756-3p	0	NA	NA	NA	NA
hsa-miR-4756-5p	0	NA	NA	NA	NA
hsa-miR-4757-3p	0	NA	NA	NA	NA
hsa-miR-4757-5p	0	NA	NA	NA	NA
hsa-miR-4758-3p	0	NA	NA	NA	NA
hsa-miR-4758-5p	0	NA	NA	NA	NA
hsa-miR-4759	0	NA	NA	NA	NA
hsa-miR-4760-3p	0	NA	NA	NA	NA
hsa-miR-4760-5p	0	NA	NA	NA	NA
hsa-miR-4761-3p	0.745	-0.286	-0.981	0.326479	NA
hsa-miR-4761-5p	0	NA	NA	NA	NA
hsa-miR-4762-3p	0	NA	NA	NA	NA
hsa-miR-4762-5p	3.499	-0.147	-1.257	0.208705	NA
hsa-miR-4763-3p	0	NA	NA	NA	NA
hsa-miR-4763-5p	0	NA	NA	NA	NA
hsa-miR-4764-3p	0	NA	NA	NA	NA
hsa-miR-4764-5p	0	NA	NA	NA	NA
hsa-miR-4765-3p	0	NA	NA	NA	NA
hsa-miR-4765-5p	0	NA	NA	NA	NA
hsa-miR-4766-3p	0	NA	NA	NA	NA
hsa-miR-4766-5p	0	NA	NA	NA	NA
hsa-miR-4768-3p	0	NA	NA	NA	NA
hsa-miR-4768-5p	0	NA	NA	NA	NA
hsa-miR-4769-3p	0	NA	NA	NA	NA
hsa-miR-4769-5p	0	NA	NA	NA	NA
hsa-miR-4770	0	NA	NA	NA	NA
hsa-miR-4771-3p	0	NA	NA	NA	NA
hsa-miR-4771-5p	0	NA	NA	NA	NA
hsa-miR-4772-3p	0	NA	NA	NA	NA
hsa-miR-4772-5p	0	NA	NA	NA	NA
hsa-miR-4774-3p	0	NA	NA	NA	NA
hsa-miR-4774-5p	0	NA	NA	NA	NA
hsa-miR-4776-3p	0	NA	NA	NA	NA
hsa-miR-4776-5p	0	NA	NA	NA	NA
hsa-miR-4777-3p	0	NA	NA	NA	NA
hsa-miR-4777-5p	0	NA	NA	NA	NA
hsa-miR-4778-3p	0	NA	NA	NA	NA
hsa-miR-4778-5p	0	NA	NA	NA	NA
hsa-miR-4779-3p	0	NA	NA	NA	NA
hsa-miR-4779-5p	0	NA	NA	NA	NA
hsa-miR-4780	0	NA	NA	NA	NA
hsa-miR-4781-3p	0	NA	NA	NA	NA
hsa-miR-4781-5p	0	NA	NA	NA	NA
hsa-miR-4782-3p	0	NA	NA	NA	NA
hsa-miR-4782-5p	0	NA	NA	NA	NA
hsa-miR-4783-3p	0	NA	NA	NA	NA
hsa-miR-4783-5p	0	NA	NA	NA	NA
hsa-miR-4784	0	NA	NA	NA	NA
hsa-miR-4785	2.874	0.161	1.047	0.295261	NA
hsa-miR-4786-3p	0	NA	NA	NA	NA
hsa-miR-4786-5p	0	NA	NA	NA	NA
hsa-miR-4787-3p	1.14	0.292	0.951	0.341852	NA
hsa-miR-4787-5p	0	NA	NA	NA	NA
hsa-miR-4788	2.446	-0.137	-0.394	0.693648	NA
hsa-miR-4789-3p	0	NA	NA	NA	NA
hsa-miR-4789-5p	0	NA	NA	NA	NA
hsa-miR-4790-3p	0	NA	NA	NA	NA
hsa-miR-4790-5p	0	NA	NA	NA	NA
hsa-miR-4791	0	NA	NA	NA	NA
hsa-miR-4793-3p	0	NA	NA	NA	NA
hsa-miR-4793-5p	0	NA	NA	NA	NA
hsa-miR-4794	0	NA	NA	NA	NA
hsa-miR-4795-3p	0	NA	NA	NA	NA
hsa-miR-4795-5p	0	NA	NA	NA	NA
hsa-miR-4796-3p	0	NA	NA	NA	NA
hsa-miR-4796-5p	0	NA	NA	NA	NA
hsa-miR-4797-3p	0.228	0.127	0.365	0.715068	NA
hsa-miR-4797-5p	0	NA	NA	NA	NA
hsa-miR-4798-3p	0	NA	NA	NA	NA
hsa-miR-4798-5p	0	NA	NA	NA	NA
hsa-miR-4799-3p	0	NA	NA	NA	NA
hsa-miR-4799-5p	0	NA	NA	NA	NA
hsa-miR-4800-3p	0	NA	NA	NA	NA
hsa-miR-4800-5p	0	NA	NA	NA	NA
hsa-miR-4801-3p	0	NA	NA	NA	NA
hsa-miR-4801-5p	0	NA	NA	NA	NA
hsa-miR-4802-3p	0	NA	NA	NA	NA
hsa-miR-4802-5p	0	NA	NA	NA	NA
hsa-miR-4803	0	NA	NA	NA	NA
hsa-miR-4804-3p	0	NA	NA	NA	NA
hsa-miR-4804-5p	0	NA	NA	NA	NA
hsa-miR-483-3p	0	NA	NA	NA	NA
hsa-miR-483-5p	0	NA	NA	NA	NA
hsa-miR-487a-5p	1.14	0.292	0.951	0.341852	NA
hsa-miR-487b-5p	0	NA	NA	NA	NA
hsa-miR-488-3p	0	NA	NA	NA	NA
hsa-miR-488-5p	0	NA	NA	NA	NA
hsa-miR-489-3p	1.615	-0.31	-1.27	0.204205	NA
hsa-miR-489-5p	0	NA	NA	NA	NA
hsa-miR-490-3p	0	NA	NA	NA	NA
hsa-miR-490-5p	0	NA	NA	NA	NA
hsa-miR-491-3p	0	NA	NA	NA	NA
hsa-miR-491-5p	0	NA	NA	NA	NA
hsa-miR-492	0	NA	NA	NA	NA
hsa-miR-494-5p	2.599	0.197	1.09	0.275517	NA
hsa-miR-495-5p	0.273	-0.159	-0.622	0.534179	NA
hsa-miR-496	3.3	-0.109	-0.448	0.654243	NA
hsa-miR-497-3p	0	NA	NA	NA	NA
hsa-miR-498-3p	0	NA	NA	NA	NA
hsa-miR-498-5p	0	NA	NA	NA	NA
hsa-miR-4999-3p	0	NA	NA	NA	NA
hsa-miR-4999-5p	0	NA	NA	NA	NA
hsa-miR-499a-3p	0	NA	NA	NA	NA
hsa-miR-499a-3p.SNPD	0	NA	NA	NA	NA
hsa-miR-499a-5p	0	NA	NA	NA	NA
hsa-miR-499b-3p	0	NA	NA	NA	NA
hsa-miR-499b-5p	0	NA	NA	NA	NA
hsa-miR-499b-5p.SNPD	0	NA	NA	NA	NA
hsa-miR-5000-3p	0	NA	NA	NA	NA
hsa-miR-5000-5p	0	NA	NA	NA	NA
hsa-miR-5001-3p	1.676	0.303	1.09	0.275513	NA
hsa-miR-5001-5p	0	NA	NA	NA	NA
hsa-miR-5002-3p	0	NA	NA	NA	NA
hsa-miR-5002-5p	0	NA	NA	NA	NA
hsa-miR-5003-3p	0	NA	NA	NA	NA
hsa-miR-5003-5p	0	NA	NA	NA	NA
hsa-miR-5004-3p	0	NA	NA	NA	NA
hsa-miR-5004-5p	0.527	0	0	1	NA
hsa-miR-5006-3p	0	NA	NA	NA	NA
hsa-miR-5006-5p	0	NA	NA	NA	NA
hsa-miR-5007-3p	0	NA	NA	NA	NA
hsa-miR-5007-5p	0	NA	NA	NA	NA
hsa-miR-5008-3p	0	NA	NA	NA	NA
hsa-miR-5008-5p	0	NA	NA	NA	NA
hsa-miR-5009-3p	0	NA	NA	NA	NA
hsa-miR-5009-5p	0.623	0	0	1	NA
hsa-miR-500a-5p/500b-5p	1.484	0.128	0.731	0.464981	NA
hsa-miR-500b-3p	0	NA	NA	NA	NA
hsa-miR-501-5p	1.341	0.129	0.696	0.486666	NA
hsa-miR-5010-3p	0	NA	NA	NA	NA
hsa-miR-5010-5p	2.956	-0.029	-0.073	0.941777	NA
hsa-miR-5011-3p	0	NA	NA	NA	NA
hsa-miR-5011-5p	0	NA	NA	NA	NA
hsa-miR-502-5p	0	NA	NA	NA	NA
hsa-miR-503-3p	0	NA	NA	NA	NA
hsa-miR-504-3p	0	NA	NA	NA	NA
hsa-miR-504-5p	0	NA	NA	NA	NA
hsa-miR-5047	0	NA	NA	NA	NA
hsa-miR-505-5p	0.456	0.207	0.614	0.538965	NA
hsa-miR-506-3p	0	NA	NA	NA	NA
hsa-miR-506-5p	0	NA	NA	NA	NA
hsa-miR-507	0	NA	NA	NA	NA
hsa-miR-508-3p	0	NA	NA	NA	NA
hsa-miR-508-5p	0	NA	NA	NA	NA
hsa-miR-5087	0	NA	NA	NA	NA
hsa-miR-5088-3p	0	NA	NA	NA	NA
hsa-miR-5088-5p	0	NA	NA	NA	NA
hsa-miR-5089-3p	0	NA	NA	NA	NA
hsa-miR-5089-5p	0	NA	NA	NA	NA
hsa-miR-509-3-5p	0	NA	NA	NA	NA
hsa-miR-509-3p	0	NA	NA	NA	NA
hsa-miR-509-5p	0	NA	NA	NA	NA
hsa-miR-5090-3p	0	NA	NA	NA	NA
hsa-miR-5090-5p	0	NA	NA	NA	NA
hsa-miR-5091	0	NA	NA	NA	NA
hsa-miR-5092-3p	0	NA	NA	NA	NA
hsa-miR-5092-5p	0	NA	NA	NA	NA
hsa-miR-5093	0	NA	NA	NA	NA
hsa-miR-5094-3p	0	NA	NA	NA	NA
hsa-miR-5094-5p	0	NA	NA	NA	NA
hsa-miR-510-3p	0	NA	NA	NA	NA
hsa-miR-510-5p	0	NA	NA	NA	NA
hsa-miR-5100	4.338	-0.252	-0.683	0.494658	NA
hsa-miR-511-3p	0	NA	NA	NA	NA
hsa-miR-511-5p	0	NA	NA	NA	NA
hsa-miR-512-5p	0	NA	NA	NA	NA
hsa-miR-513a-3p/513c-3p	0	NA	NA	NA	NA
hsa-miR-513a-5p	0	NA	NA	NA	NA
hsa-miR-513b-3p	0	NA	NA	NA	NA
hsa-miR-513b-5p	0	NA	NA	NA	NA
hsa-miR-513c-5p	0	NA	NA	NA	NA
hsa-miR-514a-3p	0	NA	NA	NA	NA
hsa-miR-514a-5p	0	NA	NA	NA	NA
hsa-miR-514b-3p	0	NA	NA	NA	NA
hsa-miR-514b-5p	0	NA	NA	NA	NA
hsa-miR-515-3p	0	NA	NA	NA	NA
hsa-miR-515-5p	3.274	0	0	1	NA
hsa-miR-516a-3p/516b-3p	0	NA	NA	NA	NA
hsa-miR-516a-5p	3.327	0	0	1	NA
hsa-miR-517-5p	0.989	0	0	1	NA
hsa-miR-517a-3p/517b-3p	0	NA	NA	NA	NA
hsa-miR-517c-3p	0	NA	NA	NA	NA
hsa-miR-5186	0	NA	NA	NA	NA
hsa-miR-5187-3p	0	NA	NA	NA	NA
hsa-miR-5187-5p	0	NA	NA	NA	NA
hsa-miR-5188-3p	0	NA	NA	NA	NA
hsa-miR-5188-5p	0	NA	NA	NA	NA
hsa-miR-5189-3p	0	NA	NA	NA	NA
hsa-miR-5189-5p	0	NA	NA	NA	NA
hsa-miR-518a-3p	1.352	0	0	1	NA
hsa-miR-518a-5p/527-5p	0.264	0	0	1	NA
hsa-miR-518b	0.527	0	0	1	NA
hsa-miR-518c-3p/518f-3p	0.996	0	0	1	NA
hsa-miR-518c-5p	0	NA	NA	NA	NA
hsa-miR-518d-3p	0	NA	NA	NA	NA
hsa-miR-518d-5p/518f-5p/520c-5p/526a-5p	0.277	0	0	1	NA
hsa-miR-518e-3p	1.927	0	0	1	NA
hsa-miR-518e-5p/519a-5p/519b-5p/519c-5p/522-5p/523-5p	3.736	0	0	1	NA
hsa-miR-5190-3p	0	NA	NA	NA	NA
hsa-miR-5190-5p	0	NA	NA	NA	NA
hsa-miR-5191-3p	0	NA	NA	NA	NA
hsa-miR-5191-5p	0	NA	NA	NA	NA
hsa-miR-5192-3p	0	NA	NA	NA	NA
hsa-miR-5192-5p	0	NA	NA	NA	NA
hsa-miR-5193-3p	0.798	0.266	0.819	0.412684	NA
hsa-miR-5193-5p	0	NA	NA	NA	NA
hsa-miR-5194-3p	0	NA	NA	NA	NA
hsa-miR-5194-5p	0	NA	NA	NA	NA
hsa-miR-5195-3p	0	NA	NA	NA	NA
hsa-miR-5195-5p	0	NA	NA	NA	NA
hsa-miR-5196-3p	0	NA	NA	NA	NA
hsa-miR-5196-5p	0	NA	NA	NA	NA
hsa-miR-5197-3p	0	NA	NA	NA	NA
hsa-miR-5197-5p	0	NA	NA	NA	NA
hsa-miR-519a-2-5p/520b-5p	0.264	0	0	1	NA
hsa-miR-519a-3p/519b-3p	0	NA	NA	NA	NA
hsa-miR-519c-3p	2.087	0	0	1	NA
hsa-miR-519d-3p	0	NA	NA	NA	NA
hsa-miR-519d-5p	0.318	0	0	1	NA
hsa-miR-519e-3p	0	NA	NA	NA	NA
hsa-miR-519e-5p	0	NA	NA	NA	NA
hsa-miR-520a-3p	4.492	0	0	1	NA
hsa-miR-520a-5p	0.402	0	0	1	NA
hsa-miR-520b-3p/520c-3p/520f-3p/526b-3p	0.693	0	0	1	NA
hsa-miR-520d-3p	1.052	0	0	1	NA
hsa-miR-520d-5p	0.9	0	0	1	NA
hsa-miR-520e-3p	0	NA	NA	NA	NA
hsa-miR-520e-5p	0	NA	NA	NA	NA
hsa-miR-520f-5p	0	NA	NA	NA	NA
hsa-miR-520g-3p/520h	0.277	0	0	1	NA
hsa-miR-520g-5p	0	NA	NA	NA	NA
hsa-miR-521-3p	0	NA	NA	NA	NA
hsa-miR-521-5p	0	NA	NA	NA	NA
hsa-miR-522-3p	0	NA	NA	NA	NA
hsa-miR-523-3p	0.208	0	0	1	NA
hsa-miR-524-3p	0	NA	NA	NA	NA
hsa-miR-524-5p	0	NA	NA	NA	NA
hsa-miR-525-3p	0	NA	NA	NA	NA
hsa-miR-525-5p	0	NA	NA	NA	NA
hsa-miR-526a-3p	0	NA	NA	NA	NA
hsa-miR-526b-5p	1.157	0	0	1	NA
hsa-miR-527-3p	0	NA	NA	NA	NA
hsa-miR-539-5p	1.024	0.282	0.907	0.364268	NA
hsa-miR-541-3p	1.591	-0.309	-1.257	0.208708	NA
hsa-miR-541-5p	11.845	-0.264	-0.958	NA	NA
hsa-miR-544a	0	NA	NA	NA	NA
hsa-miR-544b-3p	0	NA	NA	NA	NA
hsa-miR-544b-5p	0	NA	NA	NA	NA
hsa-miR-545-3p	0	NA	NA	NA	NA
hsa-miR-545-5p	1.863	-0.312	-1.323	0.185834	NA
hsa-miR-548a-3p	0.273	-0.159	-0.622	0.534179	NA
hsa-miR-548a-5p	0	NA	NA	NA	NA
hsa-miR-548aa/548ap-3p/548t-3p	0	NA	NA	NA	NA
hsa-miR-548ab/548n	0	NA	NA	NA	NA
hsa-miR-548ac	0	NA	NA	NA	NA
hsa-miR-548ad-3p	0	NA	NA	NA	NA
hsa-miR-548ad-5p/548ae-5p/548ay-5p/548b-5p/548d-5p	3.02	0.315	1.311	NA	NA
hsa-miR-548ae-3p/548aj-3p/548aq-3p/548x-3p	2.456	-0.317	-1.425	0.154046	NA
hsa-miR-548ag-3p	0	NA	NA	NA	NA
hsa-miR-548ag-5p	0	NA	NA	NA	NA
hsa-miR-548ah-3p/548am-3p	0.228	0.127	0.365	0.715068	NA
hsa-miR-548ah-5p	0	NA	NA	NA	NA
hsa-miR-548ai/570-5p	0	NA	NA	NA	NA
hsa-miR-548aj-5p/548g-5p/548x-5p	0	NA	NA	NA	NA
hsa-miR-548ak/548w	4.551	0.311	1.533	0.125187	NA
hsa-miR-548al	0	NA	NA	NA	NA
hsa-miR-548am-5p/548au-5p/548c-5p/548o-5p	1.678	0.106	0.696	0.486565	NA
hsa-miR-548an	0	NA	NA	NA	NA
hsa-miR-548ao-3p	0	NA	NA	NA	NA
hsa-miR-548ao-5p	0	NA	NA	NA	NA
hsa-miR-548ap-5p.SNPB	0	NA	NA	NA	NA
hsa-miR-548ap-5p/548j-5p	0.725	0	0	1	NA
hsa-miR-548aq-5p	0	NA	NA	NA	NA
hsa-miR-548ar-3p	0.909	-0.257	-1.043	0.296843	NA
hsa-miR-548ar-5p	0	NA	NA	NA	NA
hsa-miR-548as-3p	0	NA	NA	NA	NA
hsa-miR-548as-5p	0	NA	NA	NA	NA
hsa-miR-548at-3p	0	NA	NA	NA	NA
hsa-miR-548at-5p	0.795	0	0	1	NA
hsa-miR-548au-3p	0	NA	NA	NA	NA
hsa-miR-548av-3p	0	NA	NA	NA	NA
hsa-miR-548aw	0.636	0	0	1	NA
hsa-miR-548ax	0	NA	NA	NA	NA
hsa-miR-548ay-3p	0	NA	NA	NA	NA
hsa-miR-548az-3p	0	NA	NA	NA	NA
hsa-miR-548az-5p	0	NA	NA	NA	NA
hsa-miR-548b-3p	0	NA	NA	NA	NA
hsa-miR-548ba	0	NA	NA	NA	NA
hsa-miR-548bb-3p	0	NA	NA	NA	NA
hsa-miR-548bb-5p	0	NA	NA	NA	NA
hsa-miR-548bc	1.952	0.014	0.081	0.935133	NA
hsa-miR-548c-3p	0	NA	NA	NA	NA
hsa-miR-548d-3p	0	NA	NA	NA	NA
hsa-miR-548f-3p/548g-3p	0	NA	NA	NA	NA
hsa-miR-548f-5p	0	NA	NA	NA	NA
hsa-miR-548h-3p/548z	1.091	-0.18	-0.932	0.351305	NA
hsa-miR-548i	0	NA	NA	NA	NA
hsa-miR-548j-3p	0.423	0.128	0.445	0.656638	NA
hsa-miR-548l	0	NA	NA	NA	NA
hsa-miR-548l.SNPD	0	NA	NA	NA	NA
hsa-miR-548m	0	NA	NA	NA	NA
hsa-miR-548p	0.198	0	0	1	NA
hsa-miR-548q	0	NA	NA	NA	NA
hsa-miR-548s	0.264	0	0	1	NA
hsa-miR-548t-5p	0	NA	NA	NA	NA
hsa-miR-548u-3p	0.801	0	0	1	NA
hsa-miR-548u-5p	0	NA	NA	NA	NA
hsa-miR-548v	0	NA	NA	NA	NA
hsa-miR-548y	0	NA	NA	NA	NA
hsa-miR-550b-3p	0	NA	NA	NA	NA
hsa-miR-551a	0	NA	NA	NA	NA
hsa-miR-551b-3p	0	NA	NA	NA	NA
hsa-miR-551b-5p	0	NA	NA	NA	NA
hsa-miR-552-3p	0	NA	NA	NA	NA
hsa-miR-552-5p	0	NA	NA	NA	NA
hsa-miR-553	0	NA	NA	NA	NA
hsa-miR-554	0	NA	NA	NA	NA
hsa-miR-555	0	NA	NA	NA	NA
hsa-miR-556-3p	0	NA	NA	NA	NA
hsa-miR-556-5p	0	NA	NA	NA	NA
hsa-miR-557	0	NA	NA	NA	NA
hsa-miR-5571-3p	0	NA	NA	NA	NA
hsa-miR-5571-5p	0	NA	NA	NA	NA
hsa-miR-5572	0	NA	NA	NA	NA
hsa-miR-5579-3p	0	NA	NA	NA	NA
hsa-miR-5579-5p	0	NA	NA	NA	NA
hsa-miR-558	0	NA	NA	NA	NA
hsa-miR-5580-3p	0	NA	NA	NA	NA
hsa-miR-5580-5p	0	NA	NA	NA	NA
hsa-miR-5581-3p	0.477	0	0	1	NA
hsa-miR-5581-5p	0	NA	NA	NA	NA
hsa-miR-5582-3p	0	NA	NA	NA	NA
hsa-miR-5582-5p	0	NA	NA	NA	NA
hsa-miR-5583-3p	0	NA	NA	NA	NA
hsa-miR-5583-5p	0	NA	NA	NA	NA
hsa-miR-5584-3p	0	NA	NA	NA	NA
hsa-miR-5584-5p	0	NA	NA	NA	NA
hsa-miR-5585-3p	0	NA	NA	NA	NA
hsa-miR-5585-5p	0	NA	NA	NA	NA
hsa-miR-5586-3p	0	NA	NA	NA	NA
hsa-miR-5586-5p	0	NA	NA	NA	NA
hsa-miR-5587-3p	0	NA	NA	NA	NA
hsa-miR-5587-5p	0	NA	NA	NA	NA
hsa-miR-5588-3p	0	NA	NA	NA	NA
hsa-miR-5588-5p	0	NA	NA	NA	NA
hsa-miR-5589-3p	0	NA	NA	NA	NA
hsa-miR-5589-5p	0	NA	NA	NA	NA
hsa-miR-559-3p	0	NA	NA	NA	NA
hsa-miR-559-5p	0	NA	NA	NA	NA
hsa-miR-5590-3p	0	NA	NA	NA	NA
hsa-miR-5590-5p	0	NA	NA	NA	NA
hsa-miR-5591-3p	0	NA	NA	NA	NA
hsa-miR-5591-5p	0	NA	NA	NA	NA
hsa-miR-561-3p	0	NA	NA	NA	NA
hsa-miR-562	0	NA	NA	NA	NA
hsa-miR-563-3p	0	NA	NA	NA	NA
hsa-miR-563-5p	0	NA	NA	NA	NA
hsa-miR-564	0	NA	NA	NA	NA
hsa-miR-567-3p	0	NA	NA	NA	NA
hsa-miR-567-5p	0	NA	NA	NA	NA
hsa-miR-568	0	NA	NA	NA	NA
hsa-miR-5680	0	NA	NA	NA	NA
hsa-miR-5681a	0	NA	NA	NA	NA
hsa-miR-5681b	0	NA	NA	NA	NA
hsa-miR-5682	0	NA	NA	NA	NA
hsa-miR-5683	0	NA	NA	NA	NA
hsa-miR-5684	0	NA	NA	NA	NA
hsa-miR-5685	0	NA	NA	NA	NA
hsa-miR-5687-3p	0	NA	NA	NA	NA
hsa-miR-5687-5p	0	NA	NA	NA	NA
hsa-miR-5688	0	NA	NA	NA	NA
hsa-miR-5689	0	NA	NA	NA	NA
hsa-miR-569	0	NA	NA	NA	NA
hsa-miR-5690	0	NA	NA	NA	NA
hsa-miR-5691	0	NA	NA	NA	NA
hsa-miR-5692a	0	NA	NA	NA	NA
hsa-miR-5692b.SNPB	0	NA	NA	NA	NA
hsa-miR-5692b/5692c	0	NA	NA	NA	NA
hsa-miR-5693-3p	0	NA	NA	NA	NA
hsa-miR-5693-5p	0	NA	NA	NA	NA
hsa-miR-5694	0	NA	NA	NA	NA
hsa-miR-5695-3p	0.627	0.245	0.731	0.464976	NA
hsa-miR-5695-5p	0	NA	NA	NA	NA
hsa-miR-5696	0	NA	NA	NA	NA
hsa-miR-5697-3p	0	NA	NA	NA	NA
hsa-miR-5697-5p	0	NA	NA	NA	NA
hsa-miR-5698	0	NA	NA	NA	NA
hsa-miR-5699-3p	1.201	0.294	0.968	0.333188	NA
hsa-miR-570-3p	0	NA	NA	NA	NA
hsa-miR-5700	0	NA	NA	NA	NA
hsa-miR-5701	0.627	0.245	0.731	0.464976	NA
hsa-miR-5702-3p	0	NA	NA	NA	NA
hsa-miR-5702-5p	0	NA	NA	NA	NA
hsa-miR-5703	0	NA	NA	NA	NA
hsa-miR-5704	0	NA	NA	NA	NA
hsa-miR-5705	0	NA	NA	NA	NA
hsa-miR-5706	0	NA	NA	NA	NA
hsa-miR-5707	0	NA	NA	NA	NA
hsa-miR-5708	0	NA	NA	NA	NA
[truncated: 744 more rows]

## Sheet: TSG-6 vs WT
	BaseMean	log2FoldChange	stat	pvalue	padj
hsa-miR-34c-5p	439.946	-0.738	-4.527	5.97919e-06	0.000950691
hsa-miR-138-5p	244.599	-2.083	-4.029	5.61111e-05	0.00223042
hsa-miR-199a-3p/199b-3p	11628	0.531	4.161	3.16748e-05	0.00223042
hsa-miR-99b-5p	403.636	-0.723	-4.069	4.72143e-05	0.00223042
hsa-miR-10b-5p	9141.01	0.961	3.94	8.14942e-05	0.00259152
hsa-miR-222-3p	9026.92	0.479	3.825	0.000130882	0.00346837
hsa-miR-132-3p	94.225	0.964	3.203	0.00136216	0.0245534
hsa-miR-335-5p	97.341	-0.903	-3.207	0.00133967	0.0245534
hsa-miR-342-3p	95.684	0.973	3.197	0.00138982	0.0245534
hsa-miR-181b-5p	1220.1	0.826	3.007	0.00264165	0.0412462
hsa-miR-378a-3p/378c/378d/378e	164.086	-0.791	-2.957	0.00310319	0.0412462
hsa-miR-432-5p	88.278	-0.706	-2.956	0.00311292	0.0412462
hsa-miR-210-3p	215.625	-0.93	-2.903	0.00369065	0.0451395
hsa-miR-143-3p	15700	-0.956	-2.873	0.0040601	0.0461112
hsa-miR-574-3p	367.216	0.861	2.822	0.00477544	0.047456
hsa-miR-584-5p	89.929	-0.766	-2.829	0.00466356	0.047456
hsa-miR-497-5p	117.992	0.873	2.729	0.00636055	0.0594899
hsa-miR-204-5p	125.939	-1.075	-2.669	0.00760752	0.0671998
hsa-miR-4516	65.391	-0.33	-2.642	0.00823767	0.0689363
hsa-miR-196a-3p	137.484	0.821	2.396	0.0165926	0.131911
hsa-let-7e-5p	165.487	-0.98	-2.336	0.0195114	0.14773
hsa-miR-199b-5p	444.405	0.613	2.269	0.0232513	0.168044
hsa-miR-941	190.437	-0.619	-2.23	0.0257376	0.177925
hsa-miR-549a-5p	73.895	0.789	2.18	0.0292312	0.193657
hsa-miR-155-5p	108.493	-1.016	-2.146	0.0318339	0.202464
hsa-miR-181a-5p	4941.7	0.766	2.057	0.0396715	0.224267
hsa-miR-22-3p	36761.5	0.682	2.045	0.0409041	0.224267
hsa-miR-221-3p	10200.1	0.671	2.086	0.0369917	0.224267
hsa-miR-27a-3p/27b-3p	10202.1	0.281	2.074	0.0381021	0.224267
hsa-miR-151a-3p	1491.31	-0.619	-2.022	0.0431296	0.228587
hsa-miR-103a-3p/107	455.315	-0.355	-1.991	0.0465317	0.231108
hsa-miR-411-5p	189.63	-0.862	-1.98	0.0476814	0.231108
hsa-miR-615-3p	284.423	0.613	1.978	0.0479657	0.231108
hsa-miR-424-3p	119.836	0.513	1.93	0.0535753	0.250543
hsa-let-7f-5p	918.574	-0.871	-1.844	0.065172	0.296067
hsa-miR-125b-5p	1552.52	-0.505	-1.771	0.0765185	0.32017
hsa-miR-22-5p	91.055	0.59	1.776	0.0757439	0.32017
hsa-miR-409-3p	1168.38	-0.379	-1.775	0.0759149	0.32017
hsa-miR-197-3p	179.755	0.695	1.758	0.0787801	0.32118
hsa-miR-100-5p	2936.89	-0.635	-1.733	0.0830691	0.322146
hsa-miR-339-3p	235.561	0.474	1.74	0.0818158	0.322146
hsa-miR-410-3p	148.153	-0.617	-1.702	0.0886756	0.335701
hsa-let-7i-5p	8227.32	-0.557	-1.655	0.0979871	0.361538
hsa-miR-106a-5p/17-5p	64.498	-0.507	-1.641	0.100721	0.361538
hsa-miR-125a-5p	538.071	-0.381	-1.575	0.115337	0.361538
hsa-miR-130a-3p	701.141	0.406	1.633	0.102521	0.361538
hsa-miR-21-3p	1701.86	0.568	1.598	0.109962	0.361538
hsa-miR-214-3p	504.886	0.557	1.586	0.112755	0.361538
hsa-miR-493-3p	275.784	-0.268	-1.572	0.115965	0.361538
hsa-miR-744-5p	226.892	-0.434	-1.591	0.111517	0.361538
hsa-miR-93-5p	181.548	0.403	1.612	0.107018	0.361538
hsa-let-7a-5p/7c-5p	1163.91	-0.709	-1.549	0.121369	0.364344
hsa-miR-10a-5p	9001.31	0.401	1.543	0.122922	0.364344
hsa-miR-30b-5p/30c-5p	844.381	0.484	1.539	0.12374	0.364344
hsa-miR-328-3p	81.192	0.46	1.502	0.133069	0.380943
hsa-miR-424-5p	196.071	0.485	1.498	0.134169	0.380943
hsa-miR-30d-5p	650.052	-0.63	-1.485	0.137617	0.383879
hsa-miR-196a-5p	151.152	-0.657	-1.465	0.14296	0.385266
hsa-miR-214-5p	114.859	0.421	1.468	0.14208	0.385266
hsa-let-7d-5p	133.247	-0.593	-1.397	0.162477	0.416421
hsa-miR-148b-3p	103.248	-0.531	-1.401	0.161115	0.416421
hsa-miR-191-5p	10957.8	0.384	1.38	0.167616	0.416421
hsa-miR-193a-3p	769.82	0.492	1.385	0.165944	0.416421
hsa-miR-92a-3p	4631.22	-0.485	-1.38	0.167535	0.416421
hsa-miR-30a-5p	2185.2	-0.491	-1.366	0.171819	0.420295
hsa-miR-136-3p	598.475	0.301	1.305	0.191829	0.462133
hsa-miR-665-3p	137.223	0.43	1.285	0.198857	0.471915
hsa-miR-1307-5p	775.072	0.293	1.241	0.214563	0.49691
hsa-miR-625-5p	58.569	-0.416	-1.238	0.21564	0.49691
hsa-miR-140-3p	1256.64	0.438	1.218	0.223229	0.498951
hsa-miR-19b-3p	238.496	0.317	1.208	0.227169	0.498951
hsa-miR-26a-5p	4271.4	-0.495	-1.215	0.224431	0.498951
hsa-miR-421	85.723	-0.385	-1.203	0.229078	0.498951
hsa-miR-134-5p	99.286	0.359	1.128	0.259474	0.557518
hsa-miR-339-5p	136.77	0.471	1.085	0.277828	0.588995
hsa-miR-149-5p	123.824	0.233	1.052	0.292733	0.608501
hsa-miR-34a-5p	170.678	0.277	1.048	0.294683	0.608501
hsa-miR-660-5p	81.497	0.286	1.039	0.29874	0.608971
hsa-miR-125b-1-3p	664.849	0.22	0.993	0.320804	0.620739
hsa-miR-146b-5p	319.575	-0.231	-1.015	0.310011	0.620739
hsa-miR-181a-2-3p	60.555	0.422	0.987	0.323525	0.620739
hsa-miR-21-5p	8146.6	-0.319	-0.978	0.327938	0.620739
hsa-miR-28-3p	1607.1	-0.173	-0.999	0.317727	0.620739
hsa-miR-769-5p	502.791	-0.313	-0.984	0.32521	0.620739
hsa-miR-106b-3p	123.422	-0.206	-0.939	0.347509	0.627886
hsa-miR-127-5p	73.923	0.388	0.954	0.339966	0.627886
hsa-miR-199a-5p	556.689	0.233	0.94	0.347205	0.627886
hsa-miR-24-2-5p	67.929	0.241	0.946	0.344169	0.627886
hsa-let-7g-5p	634.836	-0.344	-0.878	0.379699	0.656218
hsa-miR-145-3p	71.852	-0.269	-0.893	0.371638	0.656218
hsa-miR-26b-5p	261.278	-0.402	-0.9	0.368143	0.656218
hsa-miR-320a-3p/320b/320c/320d/320e	2918.69	0.18	0.881	0.378205	0.656218
hsa-miR-381-3p	1617.75	-0.162	-0.868	0.385311	0.658757
hsa-miR-29a-3p	3999.09	0.143	0.845	0.398012	0.673234
hsa-miR-203a-3p	372.042	-0.34	-0.798	0.425119	0.703411
hsa-miR-23a-3p/23b-3p	1634.21	0.209	0.797	0.425699	0.703411
hsa-miR-493-5p	134.867	-0.254	-0.791	0.429125	0.703411
hsa-let-7d-3p	67.125	-0.317	-0.756	0.449856	0.716198
hsa-miR-24-3p	248.281	0.278	0.761	0.446497	0.716198
hsa-miR-29b-3p	58.114	-0.295	-0.755	0.450439	0.716198
hsa-miR-301a-3p	225.052	0.204	0.701	0.483571	0.753802
hsa-miR-30e-3p	88.661	-0.262	-0.708	0.47915	0.753802
hsa-miR-3615-3p	115.085	0.236	0.693	0.488338	0.753842
hsa-miR-224-5p	266.597	0.136	0.681	0.496011	0.757661
hsa-miR-99b-3p	65.845	-0.22	-0.674	0.500342	0.757661
hsa-miR-25-3p	687.978	0.166	0.663	0.50744	0.76116
hsa-miR-7706	72.854	-0.233	-0.649	0.516458	0.767448
hsa-miR-15a-5p	194.171	0.195	0.622	0.533809	0.771596
hsa-miR-186-5p	3687.88	0.146	0.625	0.531656	0.771596
hsa-miR-425-5p	113.15	0.21	0.635	0.525674	0.771596
hsa-miR-16-5p	2294.14	-0.234	-0.6	0.54881	0.77222
hsa-miR-500a-3p/502-3p	125.665	0.186	0.605	0.545166	0.77222
hsa-miR-505-3p	93.319	0.208	0.601	0.548024	0.77222
hsa-miR-136-5p	59.12	0.221	0.568	0.569858	0.794802
hsa-miR-486-5p	571.299	0.132	0.531	0.595518	0.823369
hsa-miR-106b-5p	96.836	-0.143	-0.51	0.609755	0.824871
hsa-miR-152-3p	234.39	0.174	0.51	0.609845	0.824871
hsa-miR-486-3p	126.525	-0.164	-0.507	0.612168	0.824871
hsa-miR-423-3p	5466.12	0.121	0.49	0.624027	0.833783
hsa-miR-125b-2-3p	169.223	0.184	0.475	0.635116	0.835159
hsa-miR-193b-5p	56.808	-0.194	-0.468	0.639486	0.835159
hsa-miR-589-5p	143.308	-0.154	-0.467	0.640814	0.835159
hsa-miR-30a-3p	195.975	-0.115	-0.427	0.669411	0.858357
hsa-miR-431-5p	87.219	0.162	0.432	0.665789	0.858357
hsa-miR-33b-5p	57.133	0.218	0.414	0.679158	0.863889
hsa-miR-1307-3p	95.882	-0.208	-0.402	0.687769	0.867899
hsa-miR-654-3p	1562.42	-0.093	-0.391	0.695846	0.871177
hsa-miR-29c-3p	57.935	0.102	0.375	0.707709	0.872293
hsa-miR-423-5p	6506.49	-0.069	-0.38	0.703576	0.872293
hsa-miR-101-3p	573.66	0.091	0.367	0.713368	0.872504
hsa-miR-92b-3p	2019.8	-0.119	-0.357	0.721083	0.875207
hsa-miR-28-5p	184.806	-0.097	-0.345	0.730264	0.876749
hsa-miR-671-3p	132.046	0.097	0.341	0.733381	0.876749
hsa-let-7b-5p	1435.53	-0.136	-0.328	0.742668	0.881225
hsa-let-7a-3p	65.13	-0.143	-0.299	0.765073	0.88381
hsa-miR-128-3p	521.67	-0.059	-0.253	0.800432	0.88381
hsa-miR-145-5p	508.802	0.069	0.293	0.769571	0.88381
hsa-miR-151a-5p/151b	789.34	-0.068	-0.265	0.790713	0.88381
hsa-miR-15b-5p	62.807	-0.105	-0.3	0.764437	0.88381
hsa-miR-193b-3p	600.347	0.089	0.253	0.800045	0.88381
hsa-miR-218-5p	74.356	-0.121	-0.307	0.758952	0.88381
hsa-miR-221-5p	106.667	0.084	0.27	0.786789	0.88381
hsa-miR-4454	60.543	0.131	0.28	0.779676	0.88381
hsa-miR-532-5p	236.179	0.092	0.256	0.798063	0.88381
hsa-miR-484	634.196	0.082	0.22	0.826243	0.899813
hsa-miR-629-5p	64.009	-0.112	-0.226	0.820976	0.899813
hsa-miR-19a-3p	98.074	0.051	0.194	0.846302	0.915388
hsa-miR-376c-3p	61.254	0.057	0.178	0.858363	0.915971
hsa-miR-3909-3p	104.565	-0.092	-0.181	0.856042	0.915971
hsa-miR-1287-5p	56.124	-0.076	-0.151	0.879825	0.920343
hsa-miR-130b-3p	394.019	-0.046	-0.154	0.87765	0.920343
hsa-miR-181c-5p	115.808	-0.057	-0.162	0.870947	0.920343
hsa-miR-31-5p	940.506	0.036	0.138	0.890341	0.925257
hsa-miR-192-5p/215-5p	285.765	0.03	0.129	0.897649	0.926793
hsa-miR-127-3p	5265.19	-0.032	-0.094	0.924849	0.948716
hsa-miR-30e-5p	525.876	0.022	0.065	0.947835	0.960357
hsa-miR-345-5p	207.397	0.025	0.065	0.948277	0.960357
hsa-miR-452-5p	86.301	0.016	0.051	0.959092	0.965163
hsa-miR-299-3p	93.017	0.003	0.011	0.991054	0.991054
hsa-let-7a-2-3p	7.994	-0.186	-0.446	0.655239	NA
hsa-let-7b-3p	30.789	-0.944	-4.229	2.34826e-05	NA
hsa-let-7c-3p	2.15	0.083	0.86	0.389689	NA
hsa-let-7e-3p	6.891	0.064	0.149	0.881833	NA
hsa-let-7f-1-3p	3.515	0.214	1.484	0.137892	NA
hsa-let-7f-2-3p	1.788	0.308	1.316	0.188271	NA
hsa-let-7g-3p	1.415	0.13	0.899	0.368783	NA
hsa-let-7i-3p	18.112	0.018	0.042	0.966674	NA
hsa-miR-1-3p	0	NA	NA	NA	NA
hsa-miR-1-5p	0	NA	NA	NA	NA
hsa-miR-100-3p	6.687	-0.967	-1.804	0.0712866	NA
hsa-miR-101-2-5p	0	NA	NA	NA	NA
hsa-miR-101-5p	5.363	0.045	0.177	0.859223	NA
hsa-miR-10226	0	NA	NA	NA	NA
hsa-miR-10392-3p	0	NA	NA	NA	NA
hsa-miR-10392-5p	0	NA	NA	NA	NA
hsa-miR-10393-3p	0	NA	NA	NA	NA
hsa-miR-10393-5p	0	NA	NA	NA	NA
hsa-miR-10394-3p	0	NA	NA	NA	NA
hsa-miR-10394-5p	0	NA	NA	NA	NA
hsa-miR-10395-3p	2.016	0.109	0.942	0.345979	NA
hsa-miR-10395-5p	0	NA	NA	NA	NA
hsa-miR-10396a-3p/10396b-3p	8.828	0.027	0.102	0.918901	NA
hsa-miR-10396a-5p/10396b-5p	3.657	-0.319	-1.573	0.115744	NA
hsa-miR-10397-3p	0	NA	NA	NA	NA
hsa-miR-10397-5p	0	NA	NA	NA	NA
hsa-miR-10398-3p	0	NA	NA	NA	NA
hsa-miR-10398-5p	0	NA	NA	NA	NA
hsa-miR-10399-3p	0	NA	NA	NA	NA
hsa-miR-10399-5p	0	NA	NA	NA	NA
hsa-miR-103a-1-5p/103a-2-5p	0.697	0.267	0.967	0.333486	NA
hsa-miR-103b	0	NA	NA	NA	NA
hsa-miR-10400-3p	0	NA	NA	NA	NA
hsa-miR-10400-5p	0	NA	NA	NA	NA
hsa-miR-10401-3p	28.929	0.07	0.164	0.869348	NA
hsa-miR-10401-5p	0	NA	NA	NA	NA
hsa-miR-105-3p	0	NA	NA	NA	NA
hsa-miR-105-5p	1.177	-0.299	-1.155	0.248011	NA
hsa-miR-10522-5p	0	NA	NA	NA	NA
hsa-miR-10523-5p	0	NA	NA	NA	NA
hsa-miR-10524-5p	0	NA	NA	NA	NA
hsa-miR-10525-3p	0	NA	NA	NA	NA
hsa-miR-10526-3p	0.399	0.218	0.768	0.442454	NA
hsa-miR-10527-5p	6.992	-0.398	-1.994	0.0461763	NA
hsa-miR-106a-3p	0	NA	NA	NA	NA
hsa-miR-10a-3p	25.498	0.083	0.233	0.815589	NA
hsa-miR-10b-3p	14.566	0.415	0.861	0.389496	NA
hsa-miR-11181-3p	0	NA	NA	NA	NA
hsa-miR-11181-5p	0	NA	NA	NA	NA
hsa-miR-11399	0	NA	NA	NA	NA
hsa-miR-11400	0	NA	NA	NA	NA
hsa-miR-11401	0.57	0.252	0.899	0.368694	NA
hsa-miR-1178-3p	0	NA	NA	NA	NA
hsa-miR-1178-5p	0	NA	NA	NA	NA
hsa-miR-1179-3p	0	NA	NA	NA	NA
hsa-miR-1179-5p	1.249	-0.158	-0.468	0.639932	NA
hsa-miR-1180-3p	54.421	-0.178	-0.574	0.565945	NA
hsa-miR-1180-5p	0	NA	NA	NA	NA
hsa-miR-1181-3p	0	NA	NA	NA	NA
hsa-miR-1181-5p	0	NA	NA	NA	NA
hsa-miR-1182	0	NA	NA	NA	NA
hsa-miR-1183	0	NA	NA	NA	NA
hsa-miR-1184	0	NA	NA	NA	NA
hsa-miR-1185-1-3p/1185-2-3p	4.394	-0.683	-1.742	0.0814342	NA
hsa-miR-1185-5p	6.128	-0.306	-0.563	0.573726	NA
hsa-miR-1193-3p	0	NA	NA	NA	NA
hsa-miR-1193-5p	0	NA	NA	NA	NA
hsa-miR-1197	10.193	-0.273	-0.522	0.601557	NA
hsa-miR-1199-3p	0	NA	NA	NA	NA
hsa-miR-1199-5p	0	NA	NA	NA	NA
hsa-miR-1200	0	NA	NA	NA	NA
hsa-miR-1202	0	NA	NA	NA	NA
hsa-miR-1203	0	NA	NA	NA	NA
hsa-miR-1204	0	NA	NA	NA	NA
hsa-miR-1205	0	NA	NA	NA	NA
hsa-miR-1206	0	NA	NA	NA	NA
hsa-miR-1207-3p	0	NA	NA	NA	NA
hsa-miR-1207-5p	0	NA	NA	NA	NA
hsa-miR-1208	0	NA	NA	NA	NA
hsa-miR-12113	0	NA	NA	NA	NA
hsa-miR-12114	0	NA	NA	NA	NA
hsa-miR-12115	0	NA	NA	NA	NA
hsa-miR-12116	0	NA	NA	NA	NA
hsa-miR-12117	0	NA	NA	NA	NA
hsa-miR-12118	0	NA	NA	NA	NA
hsa-miR-12119	0	NA	NA	NA	NA
hsa-miR-12120	0	NA	NA	NA	NA
hsa-miR-12121	0	NA	NA	NA	NA
hsa-miR-12122	0	NA	NA	NA	NA
hsa-miR-12123	0	NA	NA	NA	NA
hsa-miR-12124	0	NA	NA	NA	NA
hsa-miR-12125	0	NA	NA	NA	NA
hsa-miR-12126	0	NA	NA	NA	NA
hsa-miR-12127	0	NA	NA	NA	NA
hsa-miR-12128	0	NA	NA	NA	NA
hsa-miR-12129	0	NA	NA	NA	NA
hsa-miR-12130	0	NA	NA	NA	NA
hsa-miR-12131	0	NA	NA	NA	NA
hsa-miR-12132	0	NA	NA	NA	NA
hsa-miR-12133	0	NA	NA	NA	NA
hsa-miR-12135	0	NA	NA	NA	NA
hsa-miR-12136	190.194	-0.094	-0.22	NA	NA
hsa-miR-122-3p	0	NA	NA	NA	NA
hsa-miR-122-5p	0	NA	NA	NA	NA
hsa-miR-1224-3p	0	NA	NA	NA	NA
hsa-miR-1224-5p	0	NA	NA	NA	NA
hsa-miR-1225-3p	0	NA	NA	NA	NA
hsa-miR-1225-5p	0	NA	NA	NA	NA
hsa-miR-1226-3p	0	NA	NA	NA	NA
hsa-miR-1226-5p	0	NA	NA	NA	NA
hsa-miR-1227-3p	0	NA	NA	NA	NA
hsa-miR-1227-5p	0	NA	NA	NA	NA
hsa-miR-1228-3p	0.802	0.037	0.104	0.916929	NA
hsa-miR-1228-5p	0	NA	NA	NA	NA
hsa-miR-1229-3p	0	NA	NA	NA	NA
hsa-miR-1229-5p	0	NA	NA	NA	NA
hsa-miR-1229-5p.SNPB	0	NA	NA	NA	NA
hsa-miR-122b-3p	0	NA	NA	NA	NA
hsa-miR-122b-5p	0	NA	NA	NA	NA
hsa-miR-1231-3p	0.745	0.268	0.984	0.325009	NA
hsa-miR-1231-5p	0	NA	NA	NA	NA
hsa-miR-1233-3p	0	NA	NA	NA	NA
hsa-miR-1233-5p	0	NA	NA	NA	NA
hsa-miR-1234-3p	0	NA	NA	NA	NA
hsa-miR-1236-3p	0	NA	NA	NA	NA
hsa-miR-1236-5p	0	NA	NA	NA	NA
hsa-miR-1237-3p	0	NA	NA	NA	NA
hsa-miR-1237-5p	0	NA	NA	NA	NA
hsa-miR-1238-3p	0	NA	NA	NA	NA
hsa-miR-1238-5p	0	NA	NA	NA	NA
hsa-miR-124-3p	0	NA	NA	NA	NA
hsa-miR-124-5p	0	NA	NA	NA	NA
hsa-miR-1243	0	NA	NA	NA	NA
hsa-miR-1244	0	NA	NA	NA	NA
hsa-miR-1245a	0.264	-0.177	-0.604	0.546154	NA
hsa-miR-1245b-3p	0	NA	NA	NA	NA
hsa-miR-1245b-5p	0	NA	NA	NA	NA
hsa-miR-1246	32.123	-0.127	-0.299	0.764601	NA
hsa-miR-1247-3p	0	NA	NA	NA	NA
hsa-miR-1247-5p	0	NA	NA	NA	NA
hsa-miR-1248	0	NA	NA	NA	NA
hsa-miR-1249-3p	5.334	0.248	0.489	0.624538	NA
hsa-miR-1249-5p	0	NA	NA	NA	NA
hsa-miR-1250-3p	0	NA	NA	NA	NA
hsa-miR-1250-5p	0	NA	NA	NA	NA
hsa-miR-1251-3p	0	NA	NA	NA	NA
hsa-miR-1251-5p	0	NA	NA	NA	NA
hsa-miR-1252-3p	0	NA	NA	NA	NA
hsa-miR-1252-5p	0	NA	NA	NA	NA
hsa-miR-1253	0	NA	NA	NA	NA
hsa-miR-1255a	0.285	0.188	0.646	0.51858	NA
hsa-miR-1255b-2-3p	0	NA	NA	NA	NA
hsa-miR-1255b-5p	0	NA	NA	NA	NA
hsa-miR-1256-3p	0	NA	NA	NA	NA
hsa-miR-1256-5p	0.279	0.178	0.625	0.531732	NA
hsa-miR-1257	0	NA	NA	NA	NA
hsa-miR-1258	0	NA	NA	NA	NA
hsa-miR-125a-3p	16.945	-0.437	-1.056	0.29085	NA
hsa-miR-126-3p	0	NA	NA	NA	NA
hsa-miR-126-5p	0	NA	NA	NA	NA
hsa-miR-1260a/1260b	9.594	-0.069	-0.158	NA	NA
hsa-miR-1261	0	NA	NA	NA	NA
hsa-miR-1262	2.728	0	0	1	NA
hsa-miR-1263-3p	0	NA	NA	NA	NA
hsa-miR-1263-5p	0	NA	NA	NA	NA
hsa-miR-1264	0	NA	NA	NA	NA
hsa-miR-1265-3p	0	NA	NA	NA	NA
hsa-miR-1265-5p	0	NA	NA	NA	NA
hsa-miR-1266-3p	0	NA	NA	NA	NA
hsa-miR-1266-5p	0	NA	NA	NA	NA
hsa-miR-1267	0	NA	NA	NA	NA
hsa-miR-1268a/1268b	0.855	0.284	1.048	0.29444	NA
hsa-miR-1269a-3p	0	NA	NA	NA	NA
hsa-miR-1269a-5p	0	NA	NA	NA	NA
hsa-miR-1269b	0.559	0.246	0.885	0.376303	NA
hsa-miR-1270-3p	0	NA	NA	NA	NA
hsa-miR-1270-5p	0	NA	NA	NA	NA
hsa-miR-1271-3p	0.901	0.286	1.065	0.286871	NA
hsa-miR-1271-5p	35.878	0.189	0.382	0.702121	NA
hsa-miR-1272	0	NA	NA	NA	NA
hsa-miR-1273c	0	NA	NA	NA	NA
hsa-miR-1273h-3p	0	NA	NA	NA	NA
hsa-miR-1273h-5p	0.527	-0.246	-0.858	0.390797	NA
hsa-miR-1275	5.459	0.166	0.408	0.683367	NA
hsa-miR-1276	4.192	-0.259	-0.725	0.468259	NA
hsa-miR-1277-3p	0	NA	NA	NA	NA
hsa-miR-1277-5p	2.291	0.074	0.213	0.831453	NA
hsa-miR-1278	0.485	-0.238	-0.826	0.408619	NA
hsa-miR-1279	0	NA	NA	NA	NA
hsa-miR-128-1-5p	0	NA	NA	NA	NA
hsa-miR-128-2-5p	0	NA	NA	NA	NA
hsa-miR-1281	0	NA	NA	NA	NA
hsa-miR-1282	0	NA	NA	NA	NA
hsa-miR-1283	1.628	-0.419	-1.487	0.136911	NA
hsa-miR-1284-3p	0	NA	NA	NA	NA
hsa-miR-1284-5p	0	NA	NA	NA	NA
hsa-miR-1285-3p	34.627	0.379	0.997	0.31896	NA
hsa-miR-1285-5p	1.698	0.022	0.057	0.954783	NA
hsa-miR-1286-3p	0	NA	NA	NA	NA
hsa-miR-1286-5p	0	NA	NA	NA	NA
hsa-miR-1287-3p	0	NA	NA	NA	NA
hsa-miR-1288-3p	0	NA	NA	NA	NA
hsa-miR-1288-5p	0	NA	NA	NA	NA
hsa-miR-1289-3p	0	NA	NA	NA	NA
hsa-miR-1289-5p	0	NA	NA	NA	NA
hsa-miR-129-1-3p/129-2-3p	2.105	-0.155	-0.515	0.606516	NA
hsa-miR-129-5p	6.76	-0.234	-0.834	0.404496	NA
hsa-miR-1290	0	NA	NA	NA	NA
hsa-miR-1291	3.519	-0.08	-1.008	0.313374	NA
hsa-miR-1292-3p	0	NA	NA	NA	NA
hsa-miR-1292-5p	0	NA	NA	NA	NA
hsa-miR-1293-3p	0	NA	NA	NA	NA
hsa-miR-1293-5p	0	NA	NA	NA	NA
hsa-miR-1294-3p	0.593	-0.257	-0.902	0.367217	NA
hsa-miR-1294-5p	1.121	-0.297	-1.137	0.255432	NA
hsa-miR-1295a	0	NA	NA	NA	NA
hsa-miR-1295b-3p	0	NA	NA	NA	NA
hsa-miR-1295b-5p	0	NA	NA	NA	NA
hsa-miR-1296-3p	2.516	0.089	0.245	0.806119	NA
hsa-miR-1296-5p	45.205	0.215	0.58	0.561873	NA
hsa-miR-1297	0	NA	NA	NA	NA
hsa-miR-1298-3p	0	NA	NA	NA	NA
hsa-miR-1298-5p	0	NA	NA	NA	NA
hsa-miR-1299	0	NA	NA	NA	NA
hsa-miR-1301-3p	5.561	0	0	0.99962	NA
hsa-miR-1301-5p	0	NA	NA	NA	NA
hsa-miR-1302-3p	0	NA	NA	NA	NA
hsa-miR-1302-5p	0	NA	NA	NA	NA
hsa-miR-1303-3p	11.594	0.09	0.192	0.847679	NA
hsa-miR-1303-5p	0	NA	NA	NA	NA
hsa-miR-1304-3p	0	NA	NA	NA	NA
hsa-miR-1304-5p	0.969	0.29	1.095	0.273655	NA
hsa-miR-1305-3p	24.135	0.052	0.137	0.890748	NA
hsa-miR-1305-5p	0.485	-0.238	-0.826	0.408619	NA
hsa-miR-1306-3p	0	NA	NA	NA	NA
hsa-miR-1306-5p	6.796	0.159	0.456	0.648592	NA
hsa-miR-130a-5p	1.347	0.102	0.293	0.769275	NA
hsa-miR-130b-5p	20.843	-0.006	-0.013	0.989387	NA
hsa-miR-132-5p	11.531	0.253	0.521	0.60202	NA
hsa-miR-1321	0	NA	NA	NA	NA
hsa-miR-1322	0	NA	NA	NA	NA
hsa-miR-1323	12.419	-2.601	-4.897	9.72014e-07	NA
hsa-miR-1324	0	NA	NA	NA	NA
hsa-miR-133a-3p/133b	7.387	-0.199	-1.777	0.0756276	NA
hsa-miR-133a-5p	0	NA	NA	NA	NA
hsa-miR-134-3p	6.193	0.18	0.341	0.733043	NA
hsa-miR-1343-3p	2.633	-0.315	-1.451	0.146733	NA
hsa-miR-1343-5p	0	NA	NA	NA	NA
hsa-miR-135a-2-3p	0	NA	NA	NA	NA
hsa-miR-135a-3p	0	NA	NA	NA	NA
hsa-miR-135a-5p	0	NA	NA	NA	NA
hsa-miR-135b-3p	0	NA	NA	NA	NA
hsa-miR-135b-5p	0.198	-0.148	-0.511	0.6092	NA
hsa-miR-137-3p	6.127	-0.131	-0.363	NA	NA
hsa-miR-137-5p	0	NA	NA	NA	NA
hsa-miR-138-1-3p	23.713	-1.442	-2.489	0.0127989	NA
hsa-miR-138-2-3p	0	NA	NA	NA	NA
hsa-miR-139-3p	0	NA	NA	NA	NA
hsa-miR-139-5p	0	NA	NA	NA	NA
hsa-miR-140-5p	30.667	-0.167	-0.352	0.724506	NA
hsa-miR-141-3p	3.805	-0.13	-1.262	0.207033	NA
hsa-miR-141-5p	0	NA	NA	NA	NA
hsa-miR-142-3p	0	NA	NA	NA	NA
hsa-miR-142-5p	9.403	-0.459	-0.93	0.352312	NA
hsa-miR-143-5p	14.774	0.324	0.637	0.523843	NA
hsa-miR-144-3p	0	NA	NA	NA	NA
hsa-miR-144-5p	0	NA	NA	NA	NA
hsa-miR-1468-3p	0	NA	NA	NA	NA
hsa-miR-1468-5p	16.318	-0.603	-1.391	0.164219	NA
hsa-miR-1469	0	NA	NA	NA	NA
hsa-miR-146a-3p	0	NA	NA	NA	NA
hsa-miR-146a-5p	43.984	-1.101	-2.142	0.0322074	NA
hsa-miR-146b-3p	31.991	0.183	0.394	0.693402	NA
hsa-miR-1470	0	NA	NA	NA	NA
hsa-miR-1471	0	NA	NA	NA	NA
hsa-miR-147a	0	NA	NA	NA	NA
hsa-miR-147b-3p	0.298	0.121	0.63	0.528724	NA
hsa-miR-147b-5p	0	NA	NA	NA	NA
hsa-miR-148a-3p	19.853	-0.809	-1.742	0.081594	NA
hsa-miR-148a-5p	0	NA	NA	NA	NA
hsa-miR-148b-5p	30.563	-0.245	-0.543	0.587051	NA
hsa-miR-149-3p	0	NA	NA	NA	NA
hsa-miR-150-3p	0	NA	NA	NA	NA
hsa-miR-150-5p	0	NA	NA	NA	NA
hsa-miR-152-5p	48.401	0.243	0.563	0.573321	NA
hsa-miR-153-3p	0	NA	NA	NA	NA
hsa-miR-153-5p	0	NA	NA	NA	NA
hsa-miR-1537-3p	0	NA	NA	NA	NA
hsa-miR-1537-5p	0	NA	NA	NA	NA
hsa-miR-1538	2.973	-0.135	-0.38	0.70425	NA
hsa-miR-1539	0	NA	NA	NA	NA
hsa-miR-154-3p	0	NA	NA	NA	NA
hsa-miR-154-5p	14.794	0.339	0.645	0.519064	NA
hsa-miR-155-3p	0	NA	NA	NA	NA
hsa-miR-1587	0	NA	NA	NA	NA
hsa-miR-15a-3p	0	NA	NA	NA	NA
hsa-miR-15b-3p	9.333	0.123	0.254	0.799714	NA
hsa-miR-16-1-3p	0.461	-0.233	-0.809	0.418579	NA
hsa-miR-16-2-3p	40.94	0.059	0.127	0.899081	NA
hsa-miR-17-3p	18.295	0.452	0.994	0.320318	NA
hsa-miR-181a-3p	24.822	-0.121	-0.254	0.799497	NA
hsa-miR-181b-2-3p	0	NA	NA	NA	NA
hsa-miR-181b-3p	0	NA	NA	NA	NA
hsa-miR-181c-3p	37.881	-0.184	-0.563	0.57339	NA
hsa-miR-181d-3p	0	NA	NA	NA	NA
hsa-miR-181d-5p	33.403	-0.184	-0.543	0.58712	NA
hsa-miR-182-3p	0	NA	NA	NA	NA
hsa-miR-182-5p	25.891	-0.74	-1.58	0.114121	NA
hsa-miR-1825	0	NA	NA	NA	NA
hsa-miR-1827	0	NA	NA	NA	NA
hsa-miR-183-3p	0.693	-0.271	-0.958	0.337877	NA
hsa-miR-183-5p	0	NA	NA	NA	NA
hsa-miR-184	2.556	0.12	0.319	0.749771	NA
hsa-miR-1843	6.997	-0.462	-0.914	0.360539	NA
hsa-miR-185-3p	5.587	0.012	0.045	0.9638	NA
hsa-miR-185-5p	1.52	-0.131	-0.378	0.7058	NA
hsa-miR-186-3p	0.626	0.101	0.479	0.631716	NA
hsa-miR-187-3p	0	NA	NA	NA	NA
hsa-miR-187-5p	0	NA	NA	NA	NA
hsa-miR-188-3p	0	NA	NA	NA	NA
hsa-miR-188-5p	14.827	-0.031	-0.058	0.953572	NA
hsa-miR-18a-3p	6.655	-0.247	-0.414	0.678628	NA
hsa-miR-18a-5p	8.239	-0.029	-0.057	0.954761	NA
hsa-miR-18b-3p	0	NA	NA	NA	NA
hsa-miR-18b-5p	0	NA	NA	NA	NA
hsa-miR-1908-3p	6.593	0	0	1	NA
hsa-miR-1908-5p	0.399	0.218	0.768	0.442454	NA
hsa-miR-1909-3p	0	NA	NA	NA	NA
hsa-miR-1909-5p	0	NA	NA	NA	NA
hsa-miR-190a-3p	1.503	-0.034	-0.411	0.681014	NA
hsa-miR-190a-5p	3.916	-0.07	-0.138	0.89018	NA
hsa-miR-190b-3p	0	NA	NA	NA	NA
hsa-miR-190b-5p	0	NA	NA	NA	NA
hsa-miR-191-3p	10.653	-0.28	-0.461	0.644912	NA
hsa-miR-1910-3p	0	NA	NA	NA	NA
hsa-miR-1910-5p	13.061	-0.494	-0.817	0.414102	NA
hsa-miR-1911-3p	0	NA	NA	NA	NA
hsa-miR-1911-5p	0	NA	NA	NA	NA
hsa-miR-1912-3p	0	NA	NA	NA	NA
hsa-miR-1912-5p	0	NA	NA	NA	NA
hsa-miR-1913-3p	0.447	0.178	0.788	0.430788	NA
hsa-miR-1913-5p	3.48	0.014	0.029	0.976785	NA
hsa-miR-1914-3p	0	NA	NA	NA	NA
hsa-miR-1914-5p	0	NA	NA	NA	NA
hsa-miR-1915-3p	0	NA	NA	NA	NA
hsa-miR-1915-5p	0	NA	NA	NA	NA
hsa-miR-192-3p	0	NA	NA	NA	NA
hsa-miR-193a-5p	24.852	-0.115	-0.202	0.839904	NA
hsa-miR-194-3p	0	NA	NA	NA	NA
hsa-miR-194-5p	2.17	0.028	0.077	0.938493	NA
hsa-miR-195-3p	7.81	0.133	0.299	0.765162	NA
hsa-miR-195-5p	45.727	-0.02	-0.044	0.964811	NA
hsa-miR-196a-1-3p	0	NA	NA	NA	NA
hsa-miR-196b-3p	5.396	-0.03	-0.081	0.93534	NA
hsa-miR-196b-5p	26.899	-0.735	-1.649	0.099165	NA
hsa-miR-197-5p	2.176	-0.312	-1.383	0.166599	NA
hsa-miR-1972	0	NA	NA	NA	NA
hsa-miR-1973	0	NA	NA	NA	NA
hsa-miR-1976	0	NA	NA	NA	NA
hsa-miR-198	0	NA	NA	NA	NA
hsa-miR-19a-5p	0.399	0.218	0.768	0.442454	NA
hsa-miR-19b-1-5p	0.208	-0.152	-0.524	0.600341	NA
hsa-miR-19b-2-5p	0	NA	NA	NA	NA
hsa-miR-200a-3p	0	NA	NA	NA	NA
hsa-miR-200a-5p	0	NA	NA	NA	NA
hsa-miR-200b-3p	0	NA	NA	NA	NA
hsa-miR-200b-5p	0	NA	NA	NA	NA
hsa-miR-200c-3p	0	NA	NA	NA	NA
hsa-miR-200c-5p	0	NA	NA	NA	NA
hsa-miR-202-3p	0	NA	NA	NA	NA
hsa-miR-202-5p	0	NA	NA	NA	NA
hsa-miR-203a-5p	0	NA	NA	NA	NA
hsa-miR-203b-3p	0	NA	NA	NA	NA
hsa-miR-203b-5p	0	NA	NA	NA	NA
hsa-miR-204-3p	0	NA	NA	NA	NA
hsa-miR-205-3p	0	NA	NA	NA	NA
hsa-miR-205-5p	14.59	-0.001	-0.004	0.996701	NA
hsa-miR-2052	0	NA	NA	NA	NA
hsa-miR-2053	0	NA	NA	NA	NA
hsa-miR-2054	0	NA	NA	NA	NA
hsa-miR-206	0	NA	NA	NA	NA
hsa-miR-208a-3p	0	NA	NA	NA	NA
hsa-miR-208a-5p	0	NA	NA	NA	NA
hsa-miR-208b-3p	0	NA	NA	NA	NA
hsa-miR-208b-5p	0	NA	NA	NA	NA
hsa-miR-20a-3p	1.982	-0.006	-0.047	0.962143	NA
hsa-miR-20a-5p	29.954	-0.354	-0.815	0.415228	NA
hsa-miR-20b-3p	0	NA	NA	NA	NA
hsa-miR-20b-5p	0	NA	NA	NA	NA
hsa-miR-210-5p	21.771	-0.745	-1.556	0.11965	NA
hsa-miR-211-3p	0	NA	NA	NA	NA
hsa-miR-211-5p	0	NA	NA	NA	NA
hsa-miR-2110	8.494	-0.124	-0.243	0.808033	NA
hsa-miR-2113-3p	0	NA	NA	NA	NA
hsa-miR-2113-5p	0	NA	NA	NA	NA
hsa-miR-2114-3p	5.475	0.06	0.341	0.732777	NA
hsa-miR-2114-5p	9.581	0.003	0.016	0.987032	NA
hsa-miR-2115-3p	0	NA	NA	NA	NA
hsa-miR-2115-5p	0	NA	NA	NA	NA
hsa-miR-2116-3p	14.903	0.385	0.81	0.417858	NA
hsa-miR-2116-5p	4.755	-0.369	-0.962	0.336033	NA
hsa-miR-2117-3p	0	NA	NA	NA	NA
hsa-miR-2117-5p	0	NA	NA	NA	NA
hsa-miR-212-3p	32.378	0.796	4.085	4.41347e-05	NA
hsa-miR-212-5p	1.45	-0.382	-1.378	0.16813	NA
hsa-miR-215-3p	0	NA	NA	NA	NA
hsa-miR-216a-3p	1.259	-0.183	-0.994	0.320369	NA
hsa-miR-216a-5p	0.593	-0.257	-0.902	0.367217	NA
hsa-miR-216b-3p	0	NA	NA	NA	NA
hsa-miR-216b-5p	0	NA	NA	NA	NA
hsa-miR-217-3p	0	NA	NA	NA	NA
hsa-miR-217-5p	0	NA	NA	NA	NA
hsa-miR-218-1-3p	0	NA	NA	NA	NA
hsa-miR-218-2-3p	4.326	-0.041	-0.809	0.418578	NA
hsa-miR-219a-1-3p	0	NA	NA	NA	NA
hsa-miR-219a-2-3p	0	NA	NA	NA	NA
hsa-miR-219a-5p	1.868	0.12	0.344	0.730765	NA
hsa-miR-219b-3p	0	NA	NA	NA	NA
hsa-miR-219b-5p	0	NA	NA	NA	NA
hsa-miR-222-5p	18.343	0.492	1.078	0.281221	NA
hsa-miR-223-3p	2.24	-0.006	-0.027	0.97855	NA
hsa-miR-223-5p	0	NA	NA	NA	NA
hsa-miR-224-3p	10.341	-0.281	-0.826	0.408532	NA
hsa-miR-2276-3p	0	NA	NA	NA	NA
hsa-miR-2276-5p	0	NA	NA	NA	NA
hsa-miR-2277-3p	5.333	-0.011	-0.029	0.976881	NA
hsa-miR-2277-5p	11.589	0.273	0.836	0.403312	NA
hsa-miR-2278-3p	0	NA	NA	NA	NA
hsa-miR-2278-5p	0	NA	NA	NA	NA
hsa-miR-2355-3p	0.264	-0.177	-0.604	0.546154	NA
hsa-miR-2355-5p	8.134	-0.186	-0.364	0.715724	NA
hsa-miR-2392	0	NA	NA	NA	NA
hsa-miR-23a-5p	0	NA	NA	NA	NA
hsa-miR-23b-5p	0.346	-0.206	-0.702	0.482547	NA
hsa-miR-23c	0	NA	NA	NA	NA
hsa-miR-24-1-5p	0	NA	NA	NA	NA
hsa-miR-2467-3p	0	NA	NA	NA	NA
hsa-miR-2467-5p	6.792	-0.161	-0.27	0.7873	NA
hsa-miR-25-5p	3.636	-0.217	-0.581	0.561268	NA
hsa-miR-2681-3p	0	NA	NA	NA	NA
hsa-miR-2681-5p	0	NA	NA	NA	NA
hsa-miR-2682-3p	13.38	0.054	0.089	0.929293	NA
hsa-miR-2682-5p	39.326	-0.55	-1.318	0.187639	NA
hsa-miR-26a-1-3p	0	NA	NA	NA	NA
hsa-miR-26a-2-3p	0.264	-0.177	-0.604	0.546154	NA
hsa-miR-26b-3p	7.709	-0.002	-0.004	0.99695	NA
hsa-miR-27a-5p	31.347	-0.08	-0.211	0.832956	NA
hsa-miR-27b-5p	23.993	-0.118	-0.255	NA	NA
hsa-miR-2861-3p	0	NA	NA	NA	NA
hsa-miR-2861-5p	0	NA	NA	NA	NA
hsa-miR-2909	0	NA	NA	NA	NA
hsa-miR-296-3p	49.773	-0.217	-0.655	0.512501	NA
hsa-miR-296-5p	6.228	0.373	0.728	0.466543	NA
hsa-miR-297	0	NA	NA	NA	NA
hsa-miR-298-3p	0	NA	NA	NA	NA
hsa-miR-298-5p	0	NA	NA	NA	NA
hsa-miR-299-5p	4.398	-0.116	-0.218	0.827358	NA
hsa-miR-29a-5p	56.095	0.489	1.73	0.0835833	NA
hsa-miR-29b-1-5p	3.871	0.029	0.132	0.894846	NA
hsa-miR-29b-2-5p	0	NA	NA	NA	NA
hsa-miR-29c-5p	0	NA	NA	NA	NA
hsa-miR-300	0	NA	NA	NA	NA
hsa-miR-301a-5p	0.396	-0.219	-0.752	0.451985	NA
hsa-miR-301b-3p	45.863	0.016	0.047	0.962296	NA
hsa-miR-301b-5p	0	NA	NA	NA	NA
hsa-miR-302a-3p	0	NA	NA	NA	NA
hsa-miR-302a-5p	0.208	-0.152	-0.524	0.600341	NA
hsa-miR-302b-3p	0.416	-0.223	-0.769	0.441659	NA
hsa-miR-302b-5p	0	NA	NA	NA	NA
hsa-miR-302c-3p	0	NA	NA	NA	NA
hsa-miR-302c-5p	0	NA	NA	NA	NA
hsa-miR-302d-3p	1.177	-0.299	-1.155	0.248011	NA
hsa-miR-302d-5p	0	NA	NA	NA	NA
hsa-miR-302e	0	NA	NA	NA	NA
hsa-miR-302f	0	NA	NA	NA	NA
hsa-miR-3059-3p	0	NA	NA	NA	NA
hsa-miR-3059-5p	0	NA	NA	NA	NA
hsa-miR-3064-3p	0	NA	NA	NA	NA
hsa-miR-3064-5p	0	NA	NA	NA	NA
hsa-miR-3065-3p	0	NA	NA	NA	NA
hsa-miR-3065-5p	0	NA	NA	NA	NA
hsa-miR-3074-3p	0	NA	NA	NA	NA
hsa-miR-3074-5p	0.513	0.242	0.86	0.389688	NA
hsa-miR-3085-3p	0	NA	NA	NA	NA
hsa-miR-3085-5p	0	NA	NA	NA	NA
hsa-miR-30b-3p	0.33	-0.201	-0.685	0.493257	NA
hsa-miR-30c-1-3p	6.701	-0.351	-0.883	0.377369	NA
hsa-miR-30c-2-3p	23.439	-0.371	-0.714	0.475011	NA
hsa-miR-30d-3p	16.612	-0.094	-0.214	0.830319	NA
hsa-miR-31-3p	6.636	0.199	0.352	0.724646	NA
hsa-miR-3115	0	NA	NA	NA	NA
hsa-miR-3116	0.909	0	0	1	NA
hsa-miR-3117-3p	5.829	-0.318	-0.631	0.52812	NA
hsa-miR-3117-5p	0	NA	NA	NA	NA
hsa-miR-3118	0	NA	NA	NA	NA
hsa-miR-3119	0	NA	NA	NA	NA
hsa-miR-3120-3p	0.132	-0.111	-0.399	0.689726	NA
hsa-miR-3120-5p	0	NA	NA	NA	NA
hsa-miR-3121-3p	0.372	0.207	0.733	0.463591	NA
hsa-miR-3121-5p	0	NA	NA	NA	NA
hsa-miR-3122	0	NA	NA	NA	NA
hsa-miR-3123	0	NA	NA	NA	NA
hsa-miR-3124-3p	0	NA	NA	NA	NA
hsa-miR-3124-5p	0	NA	NA	NA	NA
hsa-miR-3125-3p	0	NA	NA	NA	NA
hsa-miR-3125-5p	4.761	-0.125	-1.309	0.1906	NA
hsa-miR-3126-3p	0	NA	NA	NA	NA
hsa-miR-3126-5p	3.886	0.066	0.331	0.740419	NA
hsa-miR-3127-3p	0	NA	NA	NA	NA
hsa-miR-3127-5p	0	NA	NA	NA	NA
hsa-miR-3128	0.277	-0.181	-0.62	0.535065	NA
hsa-miR-3129-3p	1.943	0.175	1.138	0.255108	NA
hsa-miR-3129-5p	0	NA	NA	NA	NA
hsa-miR-3130-3p	9.476	-0.34	-0.635	0.525357	NA
hsa-miR-3130-3p.SNPD	0	NA	NA	NA	NA
hsa-miR-3130-5p	0	NA	NA	NA	NA
hsa-miR-3130-5p.SNPD	0	NA	NA	NA	NA
hsa-miR-3131	0	NA	NA	NA	NA
hsa-miR-3132	0	NA	NA	NA	NA
hsa-miR-3133	0.171	0.146	0.479	0.631715	NA
hsa-miR-3134	0	NA	NA	NA	NA
hsa-miR-3135a	0	NA	NA	NA	NA
hsa-miR-3135b	0	NA	NA	NA	NA
hsa-miR-3136-3p	0	NA	NA	NA	NA
hsa-miR-3136-5p	1.591	0	0	1	NA
hsa-miR-3137	0	NA	NA	NA	NA
hsa-miR-3138-3p	1.384	-0.303	-1.216	0.224134	NA
hsa-miR-3138-5p	0	NA	NA	NA	NA
hsa-miR-3139-3p	0	NA	NA	NA	NA
hsa-miR-3139-5p	0	NA	NA	NA	NA
hsa-miR-3140-3p	0	NA	NA	NA	NA
hsa-miR-3140-5p	0	NA	NA	NA	NA
hsa-miR-3141	0	NA	NA	NA	NA
hsa-miR-3142	0	NA	NA	NA	NA
hsa-miR-3143	1.577	-0.119	-0.334	0.738172	NA
hsa-miR-3144-3p	0.791	-0.28	-1.008	0.313374	NA
hsa-miR-3144-5p	0.795	-0.275	-0.997	0.318651	NA
hsa-miR-3145-3p	0	NA	NA	NA	NA
hsa-miR-3145-5p	1.339	-0.139	-0.902	0.367217	NA
hsa-miR-3146	0	NA	NA	NA	NA
hsa-miR-3147	0	NA	NA	NA	NA
hsa-miR-3148	0	NA	NA	NA	NA
hsa-miR-3149	0	NA	NA	NA	NA
hsa-miR-3150a-3p	0	NA	NA	NA	NA
hsa-miR-3150a-5p	0	NA	NA	NA	NA
hsa-miR-3150b-3p	0	NA	NA	NA	NA
hsa-miR-3150b-5p	0	NA	NA	NA	NA
hsa-miR-3151-3p	0	NA	NA	NA	NA
hsa-miR-3151-5p	0	NA	NA	NA	NA
hsa-miR-3152-3p	2.318	0.011	0.031	0.974879	NA
hsa-miR-3152-5p	9.21	0.34	0.684	0.493927	NA
hsa-miR-3153-3p	0	NA	NA	NA	NA
hsa-miR-3153-5p	0	NA	NA	NA	NA
hsa-miR-3154	0	NA	NA	NA	NA
hsa-miR-3155a-3p/3155b	0	NA	NA	NA	NA
hsa-miR-3155a-5p	0	NA	NA	NA	NA
hsa-miR-3156-3p	0	NA	NA	NA	NA
hsa-miR-3156-5p	0	NA	NA	NA	NA
hsa-miR-3157-3p	0.989	-0.291	-1.091	0.275337	NA
hsa-miR-3157-5p	0	NA	NA	NA	NA
hsa-miR-3158-3p	31.375	0.071	0.178	0.858954	NA
hsa-miR-3158-5p	0	NA	NA	NA	NA
hsa-miR-3159	0	NA	NA	NA	NA
hsa-miR-3160-3p	3.519	0.002	0.007	0.99419	NA
hsa-miR-3160-5p	0	NA	NA	NA	NA
hsa-miR-3161-3p	0	NA	NA	NA	NA
hsa-miR-3161-5p	0	NA	NA	NA	NA
hsa-miR-3162-3p	0	NA	NA	NA	NA
hsa-miR-3162-5p	0.465	0.228	0.816	0.414227	NA
hsa-miR-3163	0	NA	NA	NA	NA
hsa-miR-3164-3p	0	NA	NA	NA	NA
hsa-miR-3164-5p	0	NA	NA	NA	NA
hsa-miR-3165-3p	0	NA	NA	NA	NA
hsa-miR-3165-5p	0	NA	NA	NA	NA
hsa-miR-3166	0	NA	NA	NA	NA
hsa-miR-3167	2.621	0.315	1.463	0.143428	NA
hsa-miR-3168	0	NA	NA	NA	NA
hsa-miR-3169-3p	0	NA	NA	NA	NA
hsa-miR-3169-5p	0	NA	NA	NA	NA
hsa-miR-3170	1.49	0.305	1.251	0.210861	NA
hsa-miR-3171	0	NA	NA	NA	NA
hsa-miR-3173-3p	0	NA	NA	NA	NA
hsa-miR-3173-5p	6.55	-0.04	-0.095	0.92402	NA
hsa-miR-3174	0.527	-0.246	-0.858	0.390797	NA
hsa-miR-3175-3p	0	NA	NA	NA	NA
hsa-miR-3175-5p	0	NA	NA	NA	NA
hsa-miR-3176-3p	9.918	0.027	0.065	0.947845	NA
hsa-miR-3176-5p	0	NA	NA	NA	NA
hsa-miR-3177-3p	5.267	0.097	0.226	0.821221	NA
hsa-miR-3177-5p	0	NA	NA	NA	NA
hsa-miR-3178	0	NA	NA	NA	NA
hsa-miR-3179-3p	0	NA	NA	NA	NA
hsa-miR-3179-5p	0	NA	NA	NA	NA
hsa-miR-3180-5p	0	NA	NA	NA	NA
hsa-miR-3180/3180-3p	1.026	0.293	1.116	0.264501	NA
hsa-miR-3181	0	NA	NA	NA	NA
hsa-miR-3182	0	NA	NA	NA	NA
hsa-miR-3183-3p	0	NA	NA	NA	NA
hsa-miR-3183-5p	0	NA	NA	NA	NA
hsa-miR-3184-3p	0	NA	NA	NA	NA
hsa-miR-3184-5p	0	NA	NA	NA	NA
hsa-miR-3185	0	NA	NA	NA	NA
hsa-miR-3186-3p	0	NA	NA	NA	NA
hsa-miR-3186-5p	0	NA	NA	NA	NA
hsa-miR-3187-3p	5.406	0.088	1.237	0.216085	NA
hsa-miR-3187-5p	0	NA	NA	NA	NA
hsa-miR-3188-3p	0	NA	NA	NA	NA
hsa-miR-3188-5p	0	NA	NA	NA	NA
hsa-miR-3189-3p	0	NA	NA	NA	NA
hsa-miR-3189-5p	0	NA	NA	NA	NA
hsa-miR-3190-3p	0	NA	NA	NA	NA
hsa-miR-3190-5p	0	NA	NA	NA	NA
hsa-miR-3191-3p	0	NA	NA	NA	NA
hsa-miR-3191-5p	0	NA	NA	NA	NA
hsa-miR-3192-3p	0	NA	NA	NA	NA
hsa-miR-3192-5p	0	NA	NA	NA	NA
hsa-miR-3193	0	NA	NA	NA	NA
hsa-miR-3194-3p	0	NA	NA	NA	NA
hsa-miR-3194-5p	0	NA	NA	NA	NA
hsa-miR-3195	0	NA	NA	NA	NA
hsa-miR-3196	0	NA	NA	NA	NA
hsa-miR-3197-3p	0	NA	NA	NA	NA
hsa-miR-3197-5p	0	NA	NA	NA	NA
hsa-miR-3198-3p	0	NA	NA	NA	NA
hsa-miR-3198-5p	0	NA	NA	NA	NA
hsa-miR-3199-3p	0	NA	NA	NA	NA
hsa-miR-3199-5p	0	NA	NA	NA	NA
hsa-miR-32-3p	0	NA	NA	NA	NA
hsa-miR-32-5p	2.629	-0.009	-0.057	0.954491	NA
hsa-miR-3200-3p	5.948	-0.322	-0.558	0.576903	NA
hsa-miR-3200-5p	1.846	-0.309	-1.322	0.186071	NA
hsa-miR-3201	0	NA	NA	NA	NA
hsa-miR-3202	0	NA	NA	NA	NA
hsa-miR-320a-5p	0	NA	NA	NA	NA
hsa-miR-323a-3p	52.79	-0.028	-0.099	0.921157	NA
hsa-miR-323a-5p	2.415	0.085	0.899	0.368784	NA
hsa-miR-323b-3p	31.258	-0.423	-1.136	0.256	NA
hsa-miR-323b-5p	0	NA	NA	NA	NA
hsa-miR-324-3p	36.983	-0.02	-0.039	0.968972	NA
hsa-miR-324-5p	13.939	-0.175	-0.298	0.765786	NA
hsa-miR-325-3p	0	NA	NA	NA	NA
hsa-miR-325-5p	0	NA	NA	NA	NA
hsa-miR-326-3p	2.659	0.046	0.121	0.903437	NA
hsa-miR-326-5p	0	NA	NA	NA	NA
hsa-miR-328-5p	0	NA	NA	NA	NA
hsa-miR-329-3p	30.989	0.248	0.728	0.466362	NA
hsa-miR-329-5p	1.727	-0.308	-1.298	0.19441	NA
hsa-miR-330-3p	11.432	-0.011	-0.025	0.980124	NA
hsa-miR-330-5p	2.892	-0.129	-0.352	0.724774	NA
hsa-miR-331-3p	10.891	0.029	0.061	0.951255	NA
hsa-miR-331-5p	7.472	-0.165	-0.394	0.693604	NA
hsa-miR-335-3p	33.097	-1.128	-2.791	0.00525746	NA
hsa-miR-337-3p	12.817	-0.023	-0.044	0.964667	NA
hsa-miR-337-5p	7	-0.049	-0.117	0.907116	NA
hsa-miR-338-3p	2.183	0	0	1	NA
hsa-miR-338-5p	0	NA	NA	NA	NA
hsa-miR-339-3p.SNPB	0	NA	NA	NA	NA
hsa-miR-33a-3p	0.967	0.096	0.646	0.518581	NA
hsa-miR-33a-5p	25.604	0.242	0.462	0.643822	NA
hsa-miR-33b-3p	1.137	0	0	1	NA
hsa-miR-340-3p	0	NA	NA	NA	NA
hsa-miR-340-5p	31.894	-0.631	-1.311	0.189925	NA
hsa-miR-342-5p	2.287	0.006	0.018	0.985451	NA
hsa-miR-345-3p	0	NA	NA	NA	NA
hsa-miR-346	0	NA	NA	NA	NA
hsa-miR-34a-3p	4.831	0.261	0.782	0.434238	NA
hsa-miR-34b-3p	3.283	-0.235	-0.498	0.618553	NA
hsa-miR-34b-5p	35.399	-0.256	-0.598	0.549802	NA
hsa-miR-34c-3p	7.34	0.027	0.056	0.955458	NA
hsa-miR-3529-3p	0	NA	NA	NA	NA
hsa-miR-3529-5p	0	NA	NA	NA	NA
hsa-miR-3605-3p	1.443	-0.303	-1.225	0.220411	NA
hsa-miR-3605-5p	2.082	0.078	0.21	0.833689	NA
hsa-miR-3606-3p	0	NA	NA	NA	NA
hsa-miR-3606-5p	0	NA	NA	NA	NA
hsa-miR-3609	0	NA	NA	NA	NA
hsa-miR-361-3p	43.102	0.026	0.065	0.948177	NA
hsa-miR-361-5p	54.594	-0.618	-1.868	0.061719	NA
hsa-miR-3610	0	NA	NA	NA	NA
hsa-miR-3611-3p	0.298	0.121	0.63	0.528724	NA
hsa-miR-3611-5p	0	NA	NA	NA	NA
hsa-miR-3612	0	NA	NA	NA	NA
hsa-miR-3613-3p	33.091	0.11	0.316	0.751904	NA
hsa-miR-3613-5p	0	NA	NA	NA	NA
hsa-miR-3614-3p	0	NA	NA	NA	NA
hsa-miR-3614-5p	0	NA	NA	NA	NA
hsa-miR-3615-5p	0	NA	NA	NA	NA
hsa-miR-3616-3p	0	NA	NA	NA	NA
hsa-miR-3616-5p	0	NA	NA	NA	NA
hsa-miR-3617-3p	0	NA	NA	NA	NA
hsa-miR-3617-5p	0	NA	NA	NA	NA
hsa-miR-3618	0	NA	NA	NA	NA
hsa-miR-3619-3p	1.431	-0.303	-1.221	0.222194	NA
hsa-miR-3619-5p	3.41	0	0	1	NA
hsa-miR-362-3p	2.062	0.073	0.788	0.430791	NA
hsa-miR-362-5p	0	NA	NA	NA	NA
hsa-miR-3620-3p	0	NA	NA	NA	NA
hsa-miR-3620-5p	0	NA	NA	NA	NA
hsa-miR-3621	0	NA	NA	NA	NA
hsa-miR-3622a-3p	0.228	0.169	0.565	0.572067	NA
hsa-miR-3622a-5p	4.312	0.321	1.646	0.0997887	NA
hsa-miR-3622b-3p	0	NA	NA	NA	NA
hsa-miR-3622b-5p	0	NA	NA	NA	NA
hsa-miR-363-3p	0	NA	NA	NA	NA
hsa-miR-363-5p	0	NA	NA	NA	NA
hsa-miR-3646	0	NA	NA	NA	NA
hsa-miR-3648-3p	0	NA	NA	NA	NA
hsa-miR-3648-5p	0	NA	NA	NA	NA
hsa-miR-3649	0	NA	NA	NA	NA
hsa-miR-3650	0	NA	NA	NA	NA
hsa-miR-3651	0.855	0.284	1.048	0.29444	NA
hsa-miR-3652-3p	0	NA	NA	NA	NA
hsa-miR-3652-5p	0	NA	NA	NA	NA
hsa-miR-3654	0	NA	NA	NA	NA
hsa-miR-3655	0	NA	NA	NA	NA
hsa-miR-3657	0	NA	NA	NA	NA
hsa-miR-3658	0	NA	NA	NA	NA
hsa-miR-3659-3p	0.198	-0.148	-0.511	0.6092	NA
hsa-miR-3659-5p	0	NA	NA	NA	NA
hsa-miR-365a-3p/365b-3p	27.988	-0.428	-1.001	0.316964	NA
hsa-miR-365a-5p	8.786	-0.682	-2.116	0.0343707	NA
hsa-miR-365b-5p	25.639	0.034	0.086	0.931592	NA
hsa-miR-3660	0	NA	NA	NA	NA
hsa-miR-3661	13.144	-0.326	-0.62	0.534951	NA
hsa-miR-3662	0	NA	NA	NA	NA
hsa-miR-3663-3p	0	NA	NA	NA	NA
hsa-miR-3663-5p	0	NA	NA	NA	NA
hsa-miR-3664-3p	1.21	-0.3	-1.166	0.243804	NA
hsa-miR-3664-5p	0	NA	NA	NA	NA
hsa-miR-3665	0	NA	NA	NA	NA
hsa-miR-3666	0	NA	NA	NA	NA
hsa-miR-3667-3p	0	NA	NA	NA	NA
hsa-miR-3667-5p	0	NA	NA	NA	NA
hsa-miR-3668-3p	0	NA	NA	NA	NA
hsa-miR-3668-5p	0	NA	NA	NA	NA
hsa-miR-367-3p	0	NA	NA	NA	NA
hsa-miR-367-5p	0	NA	NA	NA	NA
hsa-miR-3670	0	NA	NA	NA	NA
hsa-miR-3671	0	NA	NA	NA	NA
hsa-miR-3672-3p	0	NA	NA	NA	NA
hsa-miR-3672-5p	0	NA	NA	NA	NA
hsa-miR-3674	0	NA	NA	NA	NA
hsa-miR-3675-3p	0	NA	NA	NA	NA
hsa-miR-3675-5p	2.424	-0.252	-0.8	0.423957	NA
hsa-miR-3677-3p	11.694	-0.133	-0.562	0.574214	NA
hsa-miR-3677-5p	0	NA	NA	NA	NA
hsa-miR-3678-3p	0	NA	NA	NA	NA
hsa-miR-3678-5p	0	NA	NA	NA	NA
hsa-miR-3679-3p	0	NA	NA	NA	NA
hsa-miR-3679-5p	0	NA	NA	NA	NA
hsa-miR-3680-3p	0	NA	NA	NA	NA
hsa-miR-3680-5p	0	NA	NA	NA	NA
hsa-miR-3681-3p	0	NA	NA	NA	NA
hsa-miR-3681-5p	0	NA	NA	NA	NA
hsa-miR-3682-3p	0	NA	NA	NA	NA
hsa-miR-3682-5p	0	NA	NA	NA	NA
hsa-miR-3683-3p	0	NA	NA	NA	NA
hsa-miR-3683-5p	0	NA	NA	NA	NA
hsa-miR-3684	0	NA	NA	NA	NA
hsa-miR-3685	0	NA	NA	NA	NA
hsa-miR-3686	0	NA	NA	NA	NA
hsa-miR-3688-3p	0.833	-0.09	-0.259	0.795739	NA
hsa-miR-3688-5p	0	NA	NA	NA	NA
hsa-miR-3689a-3p	0	NA	NA	NA	NA
hsa-miR-3689a-5p/3689b-5p/3689e	0	NA	NA	NA	NA
hsa-miR-3689b-3p/3689c	0	NA	NA	NA	NA
hsa-miR-3689d	0	NA	NA	NA	NA
hsa-miR-3689f	0	NA	NA	NA	NA
hsa-miR-369-3p	25.342	-0.322	-0.75	0.453072	NA
hsa-miR-369-5p	20.354	-0.735	-1.475	0.14008	NA
hsa-miR-3690	0.636	-0.24	-0.912	0.362012	NA
hsa-miR-3691-3p	0	NA	NA	NA	NA
hsa-miR-3691-5p	0	NA	NA	NA	NA
hsa-miR-3692-3p	0	NA	NA	NA	NA
hsa-miR-3692-5p	0	NA	NA	NA	NA
hsa-miR-370-3p	40.592	0.391	0.946	0.343964	NA
hsa-miR-370-5p	0	NA	NA	NA	NA
hsa-miR-3713	0	NA	NA	NA	NA
hsa-miR-3714-3p	0	NA	NA	NA	NA
hsa-miR-3714-5p	0	NA	NA	NA	NA
hsa-miR-371a-3p	0	NA	NA	NA	NA
hsa-miR-371a-5p	0.953	-0.289	-1.077	0.281541	NA
hsa-miR-371b-3p	0	NA	NA	NA	NA
hsa-miR-371b-5p	0	NA	NA	NA	NA
hsa-miR-372-3p	2.078	-0.311	-1.366	0.171956	NA
hsa-miR-372-5p	0	NA	NA	NA	NA
hsa-miR-373-3p	3.33	-0.184	-1.375	0.169213	NA
hsa-miR-373-5p	0	NA	NA	NA	NA
hsa-miR-374a-3p	8.866	0.011	0.023	0.981749	NA
hsa-miR-374a-5p	20.631	-0.111	-0.334	0.738308	NA
hsa-miR-374b-3p	1.317	-0.142	-0.471	0.637799	NA
hsa-miR-374b-5p	5.297	-0.187	-0.409	0.682333	NA
hsa-miR-374c-3p	0	NA	NA	NA	NA
hsa-miR-374c-5p	0	NA	NA	NA	NA
hsa-miR-375-3p	0	NA	NA	NA	NA
hsa-miR-375-5p	0	NA	NA	NA	NA
hsa-miR-376a-2-5p	3.999	0.648	1.294	0.195669	NA
hsa-miR-376a-3p/376b-3p	32.113	-0.123	-0.232	0.816642	NA
hsa-miR-376a-5p	17.635	0.713	1.343	0.179429	NA
hsa-miR-376b-5p/376c-5p	0	NA	NA	NA	NA
hsa-miR-377-3p	19.805	0.524	1.084	0.278342	NA
hsa-miR-377-5p	24.966	0.309	0.827	0.407966	NA
hsa-miR-378a-5p	0	NA	NA	NA	NA
hsa-miR-378b	0	NA	NA	NA	NA
hsa-miR-378f	0	NA	NA	NA	NA
hsa-miR-378g	0.636	-0.24	-0.912	0.362012	NA
hsa-miR-378h	0	NA	NA	NA	NA
hsa-miR-378i	0	NA	NA	NA	NA
hsa-miR-378j	0	NA	NA	NA	NA
hsa-miR-379-3p	5.926	-0.256	-0.488	0.625621	NA
hsa-miR-379-5p	1.022	-0.058	-0.162	0.871394	NA
hsa-miR-380-3p	6.695	-0.371	-0.796	0.426241	NA
hsa-miR-380-5p	0	NA	NA	NA	NA
hsa-miR-381-5p	0	NA	NA	NA	NA
hsa-miR-382-3p	27.883	-0.02	-0.053	0.957472	NA
hsa-miR-382-5p	46.13	0.936	2.391	0.0168095	NA
hsa-miR-383-3p	0	NA	NA	NA	NA
hsa-miR-383-5p	0	NA	NA	NA	NA
hsa-miR-384	0	NA	NA	NA	NA
hsa-miR-3907	0	NA	NA	NA	NA
hsa-miR-3908	0	NA	NA	NA	NA
hsa-miR-3909-5p	0.909	0	0	1	NA
hsa-miR-3910	0	NA	NA	NA	NA
hsa-miR-3911	0	NA	NA	NA	NA
hsa-miR-3912-3p	1.433	0.018	0.049	0.96106	NA
hsa-miR-3912-5p	0	NA	NA	NA	NA
hsa-miR-3913-3p	0	NA	NA	NA	NA
hsa-miR-3913-5p	2.472	0.168	0.461	0.644931	NA
hsa-miR-3914	0	NA	NA	NA	NA
hsa-miR-3915	0	NA	NA	NA	NA
hsa-miR-3916	0	NA	NA	NA	NA
hsa-miR-3917	0	NA	NA	NA	NA
hsa-miR-3918-3p	0	NA	NA	NA	NA
hsa-miR-3918-5p	1.602	-0.141	-0.958	0.337878	NA
hsa-miR-3919	0	NA	NA	NA	NA
hsa-miR-3920	0	NA	NA	NA	NA
hsa-miR-3921-3p	0	NA	NA	NA	NA
hsa-miR-3921-5p	0	NA	NA	NA	NA
hsa-miR-3922-3p	0	NA	NA	NA	NA
hsa-miR-3922-5p	0	NA	NA	NA	NA
hsa-miR-3923	0	NA	NA	NA	NA
hsa-miR-3924-3p	0	NA	NA	NA	NA
hsa-miR-3924-5p	0	NA	NA	NA	NA
hsa-miR-3925-3p	0	NA	NA	NA	NA
hsa-miR-3925-5p	0	NA	NA	NA	NA
hsa-miR-3926	0	NA	NA	NA	NA
hsa-miR-3927-3p	0	NA	NA	NA	NA
hsa-miR-3927-5p	0	NA	NA	NA	NA
hsa-miR-3928-3p	28.928	0.225	0.677	0.498443	NA
hsa-miR-3928-5p	0	NA	NA	NA	NA
hsa-miR-3929	0	NA	NA	NA	NA
hsa-miR-3934-3p	0.33	-0.201	-0.685	0.493257	NA
hsa-miR-3934-5p	7.538	-0.011	-0.022	0.982472	NA
hsa-miR-3935	0	NA	NA	NA	NA
hsa-miR-3936-3p	0	NA	NA	NA	NA
hsa-miR-3936-5p	0	NA	NA	NA	NA
hsa-miR-3937-3p	0	NA	NA	NA	NA
hsa-miR-3937-5p	0	NA	NA	NA	NA
hsa-miR-3938	0	NA	NA	NA	NA
hsa-miR-3939-3p	0	NA	NA	NA	NA
hsa-miR-3939-5p	0	NA	NA	NA	NA
hsa-miR-3940-3p	6.902	-0.026	-0.052	0.958624	NA
hsa-miR-3940-5p	2.385	-0.313	-1.413	0.157662	NA
hsa-miR-3941-3p	0	NA	NA	NA	NA
hsa-miR-3941-5p	0	NA	NA	NA	NA
hsa-miR-3942-3p	0	NA	NA	NA	NA
hsa-miR-3942-5p	0	NA	NA	NA	NA
hsa-miR-3943-3p	0	NA	NA	NA	NA
hsa-miR-3943-5p	0	NA	NA	NA	NA
hsa-miR-3944-3p	0	NA	NA	NA	NA
hsa-miR-3944-5p	0	NA	NA	NA	NA
hsa-miR-3945-3p	0	NA	NA	NA	NA
hsa-miR-3945-5p	0	NA	NA	NA	NA
hsa-miR-3960	0	NA	NA	NA	NA
hsa-miR-3972	0	NA	NA	NA	NA
hsa-miR-3973	0	NA	NA	NA	NA
hsa-miR-3974	0	NA	NA	NA	NA
hsa-miR-3975	0	NA	NA	NA	NA
hsa-miR-3976	0	NA	NA	NA	NA
hsa-miR-3977	0	NA	NA	NA	NA
hsa-miR-3978	0	NA	NA	NA	NA
hsa-miR-409-5p	7.162	-0.196	-0.347	0.72863	NA
hsa-miR-410-5p	0	NA	NA	NA	NA
hsa-miR-411-3p	2.352	-0.025	-0.057	0.954175	NA
hsa-miR-412-3p	0	NA	NA	NA	NA
hsa-miR-412-5p	0.855	0.284	1.048	0.29444	NA
hsa-miR-422a	0	NA	NA	NA	NA
hsa-miR-425-3p	16.896	0.758	1.672	0.094547	NA
hsa-miR-4251	0	NA	NA	NA	NA
hsa-miR-4252	0	NA	NA	NA	NA
hsa-miR-4253	0	NA	NA	NA	NA
hsa-miR-4254-3p	0	NA	NA	NA	NA
hsa-miR-4254-5p	0	NA	NA	NA	NA
hsa-miR-4255	0	NA	NA	NA	NA
hsa-miR-4256	0	NA	NA	NA	NA
hsa-miR-4257	0	NA	NA	NA	NA
hsa-miR-4258-3p	0	NA	NA	NA	NA
hsa-miR-4258-5p	0	NA	NA	NA	NA
hsa-miR-4259	0	NA	NA	NA	NA
hsa-miR-4260	0	NA	NA	NA	NA
hsa-miR-4261	0	NA	NA	NA	NA
hsa-miR-4262	0	NA	NA	NA	NA
hsa-miR-4263	0	NA	NA	NA	NA
hsa-miR-4264	0	NA	NA	NA	NA
hsa-miR-4265	0	NA	NA	NA	NA
hsa-miR-4266	0	NA	NA	NA	NA
hsa-miR-4267	0	NA	NA	NA	NA
hsa-miR-4268	0	NA	NA	NA	NA
hsa-miR-4269	0	NA	NA	NA	NA
hsa-miR-4270	0	NA	NA	NA	NA
hsa-miR-4271	0	NA	NA	NA	NA
hsa-miR-4272	0	NA	NA	NA	NA
hsa-miR-4273	0	NA	NA	NA	NA
hsa-miR-4274	0	NA	NA	NA	NA
hsa-miR-4275	0	NA	NA	NA	NA
hsa-miR-4276	0	NA	NA	NA	NA
hsa-miR-4277	0	NA	NA	NA	NA
hsa-miR-4278	0	NA	NA	NA	NA
hsa-miR-4279	0	NA	NA	NA	NA
hsa-miR-4280	0	NA	NA	NA	NA
hsa-miR-4281	0	NA	NA	NA	NA
hsa-miR-4282	0	NA	NA	NA	NA
hsa-miR-4283	0	NA	NA	NA	NA
hsa-miR-4284	0	NA	NA	NA	NA
hsa-miR-4285	0	NA	NA	NA	NA
hsa-miR-4286	15.71	0.057	0.126	0.899794	NA
hsa-miR-4287	0	NA	NA	NA	NA
hsa-miR-4288	0	NA	NA	NA	NA
hsa-miR-4289	0	NA	NA	NA	NA
hsa-miR-429	0	NA	NA	NA	NA
hsa-miR-4290	0	NA	NA	NA	NA
hsa-miR-4291	0	NA	NA	NA	NA
hsa-miR-4292	0	NA	NA	NA	NA
hsa-miR-4293	0	NA	NA	NA	NA
hsa-miR-4294	0	NA	NA	NA	NA
hsa-miR-4295	0	NA	NA	NA	NA
hsa-miR-4296	0	NA	NA	NA	NA
hsa-miR-4297	0	NA	NA	NA	NA
hsa-miR-4298	0	NA	NA	NA	NA
hsa-miR-4299	0	NA	NA	NA	NA
hsa-miR-4300	0	NA	NA	NA	NA
hsa-miR-4301	0	NA	NA	NA	NA
hsa-miR-4302	0	NA	NA	NA	NA
hsa-miR-4303	0	NA	NA	NA	NA
hsa-miR-4304	0	NA	NA	NA	NA
hsa-miR-4305	0	NA	NA	NA	NA
hsa-miR-4306	0	NA	NA	NA	NA
hsa-miR-4307	0	NA	NA	NA	NA
hsa-miR-4308	0	NA	NA	NA	NA
hsa-miR-4309	0	NA	NA	NA	NA
hsa-miR-431-3p	36.749	0.001	0.002	0.998742	NA
hsa-miR-4310-3p	0	NA	NA	NA	NA
hsa-miR-4310-5p	0	NA	NA	NA	NA
hsa-miR-4311	0	NA	NA	NA	NA
hsa-miR-4312	0	NA	NA	NA	NA
hsa-miR-4313	0	NA	NA	NA	NA
hsa-miR-4314	0	NA	NA	NA	NA
hsa-miR-4315-3p	0	NA	NA	NA	NA
hsa-miR-4315-5p	0	NA	NA	NA	NA
hsa-miR-4316	0	NA	NA	NA	NA
hsa-miR-4317	0	NA	NA	NA	NA
hsa-miR-4318	0	NA	NA	NA	NA
hsa-miR-4319	0	NA	NA	NA	NA
hsa-miR-432-3p	2.345	-0.106	-0.369	0.712144	NA
hsa-miR-4320	0	NA	NA	NA	NA
hsa-miR-4321	0	NA	NA	NA	NA
hsa-miR-4322	0	NA	NA	NA	NA
hsa-miR-4323	0	NA	NA	NA	NA
hsa-miR-4324	0	NA	NA	NA	NA
hsa-miR-4325	0	NA	NA	NA	NA
hsa-miR-4326	11.852	0.158	0.281	0.779076	NA
hsa-miR-4327	0	NA	NA	NA	NA
hsa-miR-4328	0	NA	NA	NA	NA
hsa-miR-4329	0	NA	NA	NA	NA
hsa-miR-433-3p	21.809	-0.178	-0.423	0.671949	NA
hsa-miR-433-5p	0.564	0.249	0.892	0.372418	NA
hsa-miR-4330	0	NA	NA	NA	NA
hsa-miR-4418	0	NA	NA	NA	NA
hsa-miR-4420-3p	0	NA	NA	NA	NA
hsa-miR-4420-5p	0	NA	NA	NA	NA
hsa-miR-4421	5.751	0.056	0.112	0.910637	NA
hsa-miR-4422-3p	0	NA	NA	NA	NA
hsa-miR-4422-5p	0	NA	NA	NA	NA
hsa-miR-4423-3p	0	NA	NA	NA	NA
hsa-miR-4423-5p	0	NA	NA	NA	NA
hsa-miR-4424	0.186	0.121	0.489	0.624772	NA
hsa-miR-4425-3p	0	NA	NA	NA	NA
hsa-miR-4425-5p	0	NA	NA	NA	NA
hsa-miR-4426	0	NA	NA	NA	NA
hsa-miR-4427	0	NA	NA	NA	NA
hsa-miR-4428	0	NA	NA	NA	NA
hsa-miR-4429	0	NA	NA	NA	NA
hsa-miR-4430	0	NA	NA	NA	NA
hsa-miR-4431-3p	0	NA	NA	NA	NA
hsa-miR-4431-5p	0	NA	NA	NA	NA
hsa-miR-4432	0	NA	NA	NA	NA
hsa-miR-4433a-3p	0	NA	NA	NA	NA
hsa-miR-4433a-5p	0	NA	NA	NA	NA
hsa-miR-4433b-3p	0	NA	NA	NA	NA
hsa-miR-4433b-5p	0	NA	NA	NA	NA
hsa-miR-4434	0	NA	NA	NA	NA
hsa-miR-4435-3p	0	NA	NA	NA	NA
hsa-miR-4435-5p	5.995	-0.456	-0.778	0.436675	NA
hsa-miR-4436a	0	NA	NA	NA	NA
hsa-miR-4436b-3p	0	NA	NA	NA	NA
hsa-miR-4436b-5p	0	NA	NA	NA	NA
hsa-miR-4437	0	NA	NA	NA	NA
hsa-miR-4438	0	NA	NA	NA	NA
hsa-miR-4439	0	NA	NA	NA	NA
hsa-miR-4440	0	NA	NA	NA	NA
hsa-miR-4441	0	NA	NA	NA	NA
hsa-miR-4442	0	NA	NA	NA	NA
hsa-miR-4443	0	NA	NA	NA	NA
hsa-miR-4444	0	NA	NA	NA	NA
hsa-miR-4445-3p	0	NA	NA	NA	NA
hsa-miR-4445-5p	0	NA	NA	NA	NA
hsa-miR-4446-3p	0	NA	NA	NA	NA
hsa-miR-4446-5p	0	NA	NA	NA	NA
hsa-miR-4447	0	NA	NA	NA	NA
hsa-miR-4448	0	NA	NA	NA	NA
hsa-miR-4449	22.08	0.18	0.412	0.680286	NA
hsa-miR-4450	0	NA	NA	NA	NA
hsa-miR-4451	0	NA	NA	NA	NA
hsa-miR-4452-3p	0	NA	NA	NA	NA
hsa-miR-4452-5p	0	NA	NA	NA	NA
hsa-miR-4453	0	NA	NA	NA	NA
hsa-miR-4455	0	NA	NA	NA	NA
hsa-miR-4456	0	NA	NA	NA	NA
hsa-miR-4457	0	NA	NA	NA	NA
hsa-miR-4458	0	NA	NA	NA	NA
hsa-miR-4460	0	NA	NA	NA	NA
hsa-miR-4462	0	NA	NA	NA	NA
hsa-miR-4463	0	NA	NA	NA	NA
hsa-miR-4464-3p	0	NA	NA	NA	NA
hsa-miR-4464-5p	0	NA	NA	NA	NA
hsa-miR-4465	0	NA	NA	NA	NA
hsa-miR-4466	0	NA	NA	NA	NA
hsa-miR-4467-3p	0	NA	NA	NA	NA
hsa-miR-4467-5p	0	NA	NA	NA	NA
hsa-miR-4468	0	NA	NA	NA	NA
hsa-miR-4469-3p	0	NA	NA	NA	NA
hsa-miR-4469-5p	0	NA	NA	NA	NA
hsa-miR-4470-3p	0	NA	NA	NA	NA
hsa-miR-4470-5p	0.228	0.169	0.565	0.572067	NA
hsa-miR-4471	0	NA	NA	NA	NA
hsa-miR-4472	0	NA	NA	NA	NA
hsa-miR-4473-3p	0	NA	NA	NA	NA
hsa-miR-4473-5p	0	NA	NA	NA	NA
hsa-miR-4474-3p	0	NA	NA	NA	NA
hsa-miR-4474-5p	0	NA	NA	NA	NA
hsa-miR-4475	0	NA	NA	NA	NA
hsa-miR-4476	0	NA	NA	NA	NA
hsa-miR-4477a	0	NA	NA	NA	NA
hsa-miR-4477b-3p	0	NA	NA	NA	NA
hsa-miR-4477b-5p	0	NA	NA	NA	NA
hsa-miR-4478	0	NA	NA	NA	NA
hsa-miR-4479-3p	0	NA	NA	NA	NA
hsa-miR-4479-5p	0	NA	NA	NA	NA
hsa-miR-448	0	NA	NA	NA	NA
hsa-miR-4480	0	NA	NA	NA	NA
hsa-miR-4481	0	NA	NA	NA	NA
hsa-miR-4482-3p	0	NA	NA	NA	NA
hsa-miR-4482-5p	0	NA	NA	NA	NA
hsa-miR-4483	0	NA	NA	NA	NA
hsa-miR-4484	0	NA	NA	NA	NA
hsa-miR-4485-3p	8.538	-0.245	-0.575	0.565279	NA
hsa-miR-4485-5p	0	NA	NA	NA	NA
hsa-miR-4486	0	NA	NA	NA	NA
hsa-miR-4487	0	NA	NA	NA	NA
hsa-miR-4488	2.979	0.317	1.507	0.131778	NA
hsa-miR-4489	0	NA	NA	NA	NA
hsa-miR-4490	0	NA	NA	NA	NA
hsa-miR-4491	0	NA	NA	NA	NA
hsa-miR-4492	0	NA	NA	NA	NA
hsa-miR-4493	0	NA	NA	NA	NA
hsa-miR-4494	0	NA	NA	NA	NA
hsa-miR-4495	0	NA	NA	NA	NA
hsa-miR-4496	0	NA	NA	NA	NA
hsa-miR-4497	0	NA	NA	NA	NA
hsa-miR-4498	0	NA	NA	NA	NA
hsa-miR-4499	0	NA	NA	NA	NA
hsa-miR-449a/449b-5p	0	NA	NA	NA	NA
hsa-miR-449b-3p	0	NA	NA	NA	NA
hsa-miR-449c-3p	0	NA	NA	NA	NA
hsa-miR-449c-5p	0	NA	NA	NA	NA
hsa-miR-4500	0	NA	NA	NA	NA
hsa-miR-4501	0	NA	NA	NA	NA
hsa-miR-4502	0	NA	NA	NA	NA
hsa-miR-4503	0	NA	NA	NA	NA
hsa-miR-4504-3p	0	NA	NA	NA	NA
hsa-miR-4504-5p	0	NA	NA	NA	NA
hsa-miR-4505	0	NA	NA	NA	NA
hsa-miR-4506	0	NA	NA	NA	NA
hsa-miR-4507	0	NA	NA	NA	NA
hsa-miR-4508	12.469	0.238	2.101	0.0356604	NA
hsa-miR-4509	0	NA	NA	NA	NA
hsa-miR-450a-1-3p	0	NA	NA	NA	NA
hsa-miR-450a-2-3p	0.139	-0.111	-0.411	0.681013	NA
hsa-miR-450a-5p	41.864	-0.144	-0.364	0.715916	NA
hsa-miR-450b-3p	0	NA	NA	NA	NA
hsa-miR-450b-5p	47.954	0.081	0.211	0.832765	NA
hsa-miR-4510	0	NA	NA	NA	NA
hsa-miR-4511-3p	0	NA	NA	NA	NA
hsa-miR-4511-5p	0	NA	NA	NA	NA
hsa-miR-4512-3p	0	NA	NA	NA	NA
hsa-miR-4512-5p	0	NA	NA	NA	NA
hsa-miR-4513	0	NA	NA	NA	NA
hsa-miR-4513.SNPB	0	NA	NA	NA	NA
hsa-miR-4514	0	NA	NA	NA	NA
hsa-miR-4515	0	NA	NA	NA	NA
hsa-miR-4517	0	NA	NA	NA	NA
hsa-miR-4518	0	NA	NA	NA	NA
hsa-miR-4519	0	NA	NA	NA	NA
hsa-miR-451a	1.195	-0.234	-0.757	0.449009	NA
hsa-miR-451b-3p	0	NA	NA	NA	NA
hsa-miR-451b-5p	0	NA	NA	NA	NA
hsa-miR-452-3p	0	NA	NA	NA	NA
hsa-miR-4520-2-3p/4520-3p	0	NA	NA	NA	NA
hsa-miR-4520-5p	0	NA	NA	NA	NA
hsa-miR-4521	0.264	-0.177	-0.604	0.546154	NA
hsa-miR-4522	0	NA	NA	NA	NA
hsa-miR-4523-3p	0	NA	NA	NA	NA
hsa-miR-4523-5p	0	NA	NA	NA	NA
hsa-miR-4524a-3p	1.043	0.29	1.112	0.266026	NA
hsa-miR-4524a-5p	0	NA	NA	NA	NA
hsa-miR-4524b-3p	0	NA	NA	NA	NA
hsa-miR-4524b-5p	0	NA	NA	NA	NA
hsa-miR-4525-3p	0	NA	NA	NA	NA
hsa-miR-4525-5p	0	NA	NA	NA	NA
hsa-miR-4526-3p	0	NA	NA	NA	NA
hsa-miR-4526-5p	0	NA	NA	NA	NA
hsa-miR-4527	0	NA	NA	NA	NA
hsa-miR-4528-3p	0	NA	NA	NA	NA
hsa-miR-4528-5p	0	NA	NA	NA	NA
hsa-miR-4529-3p	0	NA	NA	NA	NA
hsa-miR-4529-5p	0	NA	NA	NA	NA
hsa-miR-4530	0	NA	NA	NA	NA
hsa-miR-4531	0	NA	NA	NA	NA
hsa-miR-4533-3p	0	NA	NA	NA	NA
hsa-miR-4533-5p	0	NA	NA	NA	NA
hsa-miR-4534	0	NA	NA	NA	NA
hsa-miR-4535	0	NA	NA	NA	NA
hsa-miR-4536-3p	0	NA	NA	NA	NA
hsa-miR-4536-5p	0	NA	NA	NA	NA
hsa-miR-4537	0	NA	NA	NA	NA
hsa-miR-4538	0	NA	NA	NA	NA
hsa-miR-4539	0	NA	NA	NA	NA
hsa-miR-454-3p	5.765	-0.272	-0.545	0.585653	NA
hsa-miR-454-5p	2.38	-0.194	-0.687	0.492219	NA
hsa-miR-4540	0	NA	NA	NA	NA
hsa-miR-455-3p	4.207	0.067	0.163	0.870173	NA
hsa-miR-455-5p	45.006	-0.015	-0.04	0.968224	NA
hsa-miR-4632-3p	0	NA	NA	NA	NA
hsa-miR-4632-5p	0	NA	NA	NA	NA
hsa-miR-4633-3p	0	NA	NA	NA	NA
hsa-miR-4633-5p	0	NA	NA	NA	NA
hsa-miR-4634	0	NA	NA	NA	NA
hsa-miR-4635	0	NA	NA	NA	NA
hsa-miR-4636-3p	0	NA	NA	NA	NA
hsa-miR-4636-5p	0	NA	NA	NA	NA
hsa-miR-4637	0	NA	NA	NA	NA
hsa-miR-4638-3p	0	NA	NA	NA	NA
hsa-miR-4638-5p	0	NA	NA	NA	NA
hsa-miR-4639-3p	0	NA	NA	NA	NA
hsa-miR-4639-5p	0	NA	NA	NA	NA
hsa-miR-4640-3p	0	NA	NA	NA	NA
hsa-miR-4640-5p	0	NA	NA	NA	NA
hsa-miR-4641	0	NA	NA	NA	NA
hsa-miR-4642	4.041	0.32	1.621	0.104953	NA
hsa-miR-4643	0	NA	NA	NA	NA
hsa-miR-4644-3p	0	NA	NA	NA	NA
hsa-miR-4644-5p	0	NA	NA	NA	NA
hsa-miR-4645-3p	0.676	-0.269	-0.95	0.342306	NA
hsa-miR-4645-5p	0	NA	NA	NA	NA
hsa-miR-4646-3p	0	NA	NA	NA	NA
hsa-miR-4646-5p	0	NA	NA	NA	NA
hsa-miR-4647-3p	0	NA	NA	NA	NA
hsa-miR-4647-5p	0.795	-0.275	-0.997	0.318651	NA
hsa-miR-4648	0	NA	NA	NA	NA
hsa-miR-4649-3p	0	NA	NA	NA	NA
hsa-miR-4649-5p	0	NA	NA	NA	NA
hsa-miR-4650-3p	0	NA	NA	NA	NA
hsa-miR-4650-5p	0	NA	NA	NA	NA
hsa-miR-4651	0	NA	NA	NA	NA
hsa-miR-4652-3p	0	NA	NA	NA	NA
hsa-miR-4652-5p	0	NA	NA	NA	NA
hsa-miR-4653-3p	0	NA	NA	NA	NA
hsa-miR-4653-5p	0	NA	NA	NA	NA
hsa-miR-4654	0	NA	NA	NA	NA
hsa-miR-4655-3p	0	NA	NA	NA	NA
hsa-miR-4655-5p	0	NA	NA	NA	NA
hsa-miR-4656	0	NA	NA	NA	NA
hsa-miR-4657	0	NA	NA	NA	NA
hsa-miR-4658	0	NA	NA	NA	NA
hsa-miR-4659a-3p/4659b-3p	0	NA	NA	NA	NA
hsa-miR-4659a-5p/4659b-5p	0	NA	NA	NA	NA
hsa-miR-466	0	NA	NA	NA	NA
hsa-miR-4660	0	NA	NA	NA	NA
hsa-miR-4661-3p	0	NA	NA	NA	NA
hsa-miR-4661-5p	0.791	-0.28	-1.008	0.313374	NA
hsa-miR-4662a-3p	0	NA	NA	NA	NA
hsa-miR-4662a-5p	1.971	0.116	0.32	0.748834	NA
hsa-miR-4662b	0	NA	NA	NA	NA
hsa-miR-4663	0	NA	NA	NA	NA
hsa-miR-4664-3p	0	NA	NA	NA	NA
hsa-miR-4664-5p	0	NA	NA	NA	NA
hsa-miR-4665-3p	0	NA	NA	NA	NA
hsa-miR-4665-5p	0	NA	NA	NA	NA
hsa-miR-4666a-3p	0	NA	NA	NA	NA
hsa-miR-4666a-5p	0	NA	NA	NA	NA
hsa-miR-4666b	0	NA	NA	NA	NA
hsa-miR-4667-3p	0	NA	NA	NA	NA
hsa-miR-4667-5p	1.113	-0.293	-1.126	0.260372	NA
hsa-miR-4668-3p	0	NA	NA	NA	NA
hsa-miR-4668-5p	0	NA	NA	NA	NA
hsa-miR-4669	0	NA	NA	NA	NA
hsa-miR-4670-3p	0	NA	NA	NA	NA
hsa-miR-4670-5p	0	NA	NA	NA	NA
hsa-miR-4671-3p	0	NA	NA	NA	NA
hsa-miR-4671-5p	0	NA	NA	NA	NA
hsa-miR-4672-3p	0	NA	NA	NA	NA
hsa-miR-4672-5p	0	NA	NA	NA	NA
hsa-miR-4673	0	NA	NA	NA	NA
hsa-miR-4674	0	NA	NA	NA	NA
hsa-miR-4675	0	NA	NA	NA	NA
hsa-miR-4676-3p	0	NA	NA	NA	NA
hsa-miR-4676-5p	0	NA	NA	NA	NA
hsa-miR-4677-3p	5.514	0.132	0.542	0.587658	NA
hsa-miR-4677-5p	0	NA	NA	NA	NA
hsa-miR-4678-3p	0	NA	NA	NA	NA
hsa-miR-4678-5p	0	NA	NA	NA	NA
hsa-miR-4679	0	NA	NA	NA	NA
hsa-miR-4680-3p	0	NA	NA	NA	NA
hsa-miR-4680-5p	0	NA	NA	NA	NA
hsa-miR-4681-3p	0	NA	NA	NA	NA
hsa-miR-4681-5p	0	NA	NA	NA	NA
hsa-miR-4682-3p	0	NA	NA	NA	NA
hsa-miR-4682-5p	0.745	0.273	0.992	0.321017	NA
hsa-miR-4683	0	NA	NA	NA	NA
hsa-miR-4684-3p	0	NA	NA	NA	NA
hsa-miR-4684-5p	0	NA	NA	NA	NA
hsa-miR-4685-3p	0.57	0.252	0.899	0.368694	NA
hsa-miR-4685-5p	0	NA	NA	NA	NA
hsa-miR-4686	0	NA	NA	NA	NA
hsa-miR-4687-3p	0	NA	NA	NA	NA
hsa-miR-4687-5p	1.055	-0.294	-1.115	0.264945	NA
hsa-miR-4688-3p/4688-5p	0	NA	NA	NA	NA
hsa-miR-4689-3p	0	NA	NA	NA	NA
hsa-miR-4689-5p	0	NA	NA	NA	NA
hsa-miR-4690-3p	0	NA	NA	NA	NA
hsa-miR-4690-5p	0	NA	NA	NA	NA
hsa-miR-4691-3p	0	NA	NA	NA	NA
hsa-miR-4691-5p	0	NA	NA	NA	NA
hsa-miR-4692	0	NA	NA	NA	NA
hsa-miR-4693-3p	0	NA	NA	NA	NA
hsa-miR-4693-5p	0	NA	NA	NA	NA
hsa-miR-4694-3p	0	NA	NA	NA	NA
hsa-miR-4694-5p	0	NA	NA	NA	NA
hsa-miR-4695-3p	0	NA	NA	NA	NA
hsa-miR-4695-5p	0	NA	NA	NA	NA
hsa-miR-4696	0	NA	NA	NA	NA
hsa-miR-4697-3p	0	NA	NA	NA	NA
hsa-miR-4697-5p	0	NA	NA	NA	NA
hsa-miR-4698	0	NA	NA	NA	NA
hsa-miR-4699-3p	0	NA	NA	NA	NA
hsa-miR-4699-5p	0.372	0.207	0.733	0.463591	NA
hsa-miR-4700-3p	0	NA	NA	NA	NA
hsa-miR-4700-5p	0	NA	NA	NA	NA
hsa-miR-4701-3p	0	NA	NA	NA	NA
hsa-miR-4701-5p	0	NA	NA	NA	NA
hsa-miR-4703-3p	0	NA	NA	NA	NA
hsa-miR-4703-5p	0	NA	NA	NA	NA
hsa-miR-4704-3p	0	NA	NA	NA	NA
hsa-miR-4704-5p	0	NA	NA	NA	NA
hsa-miR-4705	0	NA	NA	NA	NA
hsa-miR-4706-3p	0	NA	NA	NA	NA
hsa-miR-4706-5p	0	NA	NA	NA	NA
hsa-miR-4706-5p.SNPE	0	NA	NA	NA	NA
hsa-miR-4706-5p.SNPF	0	NA	NA	NA	NA
hsa-miR-4707-3p	2.032	0.003	0.011	0.990928	NA
hsa-miR-4707-5p	0	NA	NA	NA	NA
hsa-miR-4708-3p	0	NA	NA	NA	NA
hsa-miR-4708-5p	0	NA	NA	NA	NA
hsa-miR-4709-3p	0	NA	NA	NA	NA
hsa-miR-4709-5p	0	NA	NA	NA	NA
hsa-miR-4710	0.342	0.204	0.712	0.476597	NA
hsa-miR-4711-3p	0	NA	NA	NA	NA
hsa-miR-4711-5p	0	NA	NA	NA	NA
hsa-miR-4712-3p	0	NA	NA	NA	NA
hsa-miR-4712-5p	0	NA	NA	NA	NA
hsa-miR-4713-3p	0	NA	NA	NA	NA
hsa-miR-4713-5p	0	NA	NA	NA	NA
hsa-miR-4714-3p	0	NA	NA	NA	NA
hsa-miR-4714-5p	0.372	0.207	0.733	0.463591	NA
hsa-miR-4715-3p	0	NA	NA	NA	NA
hsa-miR-4715-5p	0	NA	NA	NA	NA
hsa-miR-4716-3p	0	NA	NA	NA	NA
hsa-miR-4716-5p	0	NA	NA	NA	NA
hsa-miR-4717-3p	2.137	0.165	0.483	0.629046	NA
hsa-miR-4717-5p	0	NA	NA	NA	NA
hsa-miR-4718	0	NA	NA	NA	NA
hsa-miR-4719-3p	0	NA	NA	NA	NA
hsa-miR-4719-5p	0	NA	NA	NA	NA
hsa-miR-4720-3p	0	NA	NA	NA	NA
hsa-miR-4720-5p	0	NA	NA	NA	NA
hsa-miR-4721-3p/4721-5p	0	NA	NA	NA	NA
hsa-miR-4722-3p	0	NA	NA	NA	NA
hsa-miR-4722-5p	0	NA	NA	NA	NA
hsa-miR-4723-3p	0	NA	NA	NA	NA
hsa-miR-4723-5p	0	NA	NA	NA	NA
hsa-miR-4724-3p	0	NA	NA	NA	NA
hsa-miR-4724-5p	0	NA	NA	NA	NA
hsa-miR-4725-3p	0	NA	NA	NA	NA
hsa-miR-4725-5p	0.559	0.246	0.885	0.376303	NA
hsa-miR-4726-3p	0	NA	NA	NA	NA
hsa-miR-4726-5p	0	NA	NA	NA	NA
hsa-miR-4727-3p	0	NA	NA	NA	NA
hsa-miR-4727-5p	0	NA	NA	NA	NA
hsa-miR-4728-3p	0	NA	NA	NA	NA
hsa-miR-4728-5p	0	NA	NA	NA	NA
hsa-miR-4729-3p	0	NA	NA	NA	NA
hsa-miR-4729-5p	0	NA	NA	NA	NA
hsa-miR-4730-3p	0	NA	NA	NA	NA
hsa-miR-4730-5p	0	NA	NA	NA	NA
hsa-miR-4731-3p	0	NA	NA	NA	NA
hsa-miR-4731-5p	0	NA	NA	NA	NA
hsa-miR-4732-3p	0	NA	NA	NA	NA
hsa-miR-4732-5p	0	NA	NA	NA	NA
hsa-miR-4733-3p	0	NA	NA	NA	NA
hsa-miR-4733-5p	0	NA	NA	NA	NA
hsa-miR-4734-3p	0	NA	NA	NA	NA
hsa-miR-4734-5p	0	NA	NA	NA	NA
hsa-miR-4735-3p	0	NA	NA	NA	NA
hsa-miR-4735-5p	0	NA	NA	NA	NA
hsa-miR-4736	0	NA	NA	NA	NA
hsa-miR-4737-3p	0	NA	NA	NA	NA
hsa-miR-4737-5p	0	NA	NA	NA	NA
hsa-miR-4738-3p	0	NA	NA	NA	NA
hsa-miR-4738-5p	0	NA	NA	NA	NA
hsa-miR-4739	0	NA	NA	NA	NA
hsa-miR-4740-3p	0	NA	NA	NA	NA
hsa-miR-4740-5p	0	NA	NA	NA	NA
hsa-miR-4741	6.114	0.382	1.917	0.0552217	NA
hsa-miR-4742-3p	0.396	-0.219	-0.752	0.451985	NA
hsa-miR-4742-5p	0	NA	NA	NA	NA
hsa-miR-4743-3p	0	NA	NA	NA	NA
hsa-miR-4743-5p	0	NA	NA	NA	NA
hsa-miR-4744	0	NA	NA	NA	NA
hsa-miR-4745-3p	0	NA	NA	NA	NA
hsa-miR-4745-5p	4.547	0	0	1	NA
hsa-miR-4746-3p	0	NA	NA	NA	NA
hsa-miR-4746-5p	16.546	-0.196	-0.386	0.699197	NA
hsa-miR-4747-3p	0	NA	NA	NA	NA
hsa-miR-4747-5p	0.456	0.231	0.817	0.413956	NA
hsa-miR-4748-3p	0	NA	NA	NA	NA
hsa-miR-4748-5p	0	NA	NA	NA	NA
hsa-miR-4749-3p	0	NA	NA	NA	NA
hsa-miR-4749-5p	0	NA	NA	NA	NA
hsa-miR-4750-3p	0	NA	NA	NA	NA
hsa-miR-4750-5p	0	NA	NA	NA	NA
hsa-miR-4751	0	NA	NA	NA	NA
hsa-miR-4752	0	NA	NA	NA	NA
hsa-miR-4753-3p	0	NA	NA	NA	NA
hsa-miR-4753-5p	3.018	0.087	0.992	0.321018	NA
hsa-miR-4754-3p	0	NA	NA	NA	NA
hsa-miR-4754-5p	0	NA	NA	NA	NA
hsa-miR-4755-3p	0	NA	NA	NA	NA
hsa-miR-4755-5p	3.631	-0.098	-1.109	0.267539	NA
hsa-miR-4756-3p	0	NA	NA	NA	NA
hsa-miR-4756-5p	0	NA	NA	NA	NA
hsa-miR-4757-3p	0	NA	NA	NA	NA
hsa-miR-4757-5p	0	NA	NA	NA	NA
hsa-miR-4758-3p	0	NA	NA	NA	NA
hsa-miR-4758-5p	0	NA	NA	NA	NA
hsa-miR-4759	0	NA	NA	NA	NA
hsa-miR-4760-3p	0	NA	NA	NA	NA
hsa-miR-4760-5p	0	NA	NA	NA	NA
hsa-miR-4761-3p	0.745	0	0	1	NA
hsa-miR-4761-5p	0	NA	NA	NA	NA
hsa-miR-4762-3p	0	NA	NA	NA	NA
hsa-miR-4762-5p	3.499	-0.174	-1.329	0.183791	NA
hsa-miR-4763-3p	0	NA	NA	NA	NA
hsa-miR-4763-5p	0	NA	NA	NA	NA
hsa-miR-4764-3p	0	NA	NA	NA	NA
hsa-miR-4764-5p	0	NA	NA	NA	NA
hsa-miR-4765-3p	0	NA	NA	NA	NA
hsa-miR-4765-5p	0	NA	NA	NA	NA
hsa-miR-4766-3p	0	NA	NA	NA	NA
hsa-miR-4766-5p	0	NA	NA	NA	NA
hsa-miR-4767	9.243	0.159	1.66	0.0969662	NA
hsa-miR-4768-3p	0	NA	NA	NA	NA
hsa-miR-4768-5p	0	NA	NA	NA	NA
hsa-miR-4769-3p	0	NA	NA	NA	NA
hsa-miR-4769-5p	0	NA	NA	NA	NA
hsa-miR-4770	0	NA	NA	NA	NA
hsa-miR-4771-3p	0	NA	NA	NA	NA
hsa-miR-4771-5p	0	NA	NA	NA	NA
hsa-miR-4772-3p	0	NA	NA	NA	NA
hsa-miR-4772-5p	0	NA	NA	NA	NA
hsa-miR-4773	5.703	0.381	1.89	0.0587262	NA
hsa-miR-4774-3p	0	NA	NA	NA	NA
hsa-miR-4774-5p	0	NA	NA	NA	NA
hsa-miR-4775	10.781	-1.658	-4.112	3.91482e-05	NA
hsa-miR-4776-3p	0	NA	NA	NA	NA
hsa-miR-4776-5p	0	NA	NA	NA	NA
hsa-miR-4777-3p	0	NA	NA	NA	NA
hsa-miR-4777-5p	0	NA	NA	NA	NA
hsa-miR-4778-3p	0	NA	NA	NA	NA
hsa-miR-4778-5p	0	NA	NA	NA	NA
hsa-miR-4779-3p	0	NA	NA	NA	NA
hsa-miR-4779-5p	0	NA	NA	NA	NA
hsa-miR-4780	0	NA	NA	NA	NA
hsa-miR-4781-3p	0	NA	NA	NA	NA
hsa-miR-4781-5p	0	NA	NA	NA	NA
hsa-miR-4782-3p	0	NA	NA	NA	NA
hsa-miR-4782-5p	0	NA	NA	NA	NA
hsa-miR-4783-3p	0	NA	NA	NA	NA
hsa-miR-4783-5p	0	NA	NA	NA	NA
hsa-miR-4784	0	NA	NA	NA	NA
hsa-miR-4785	2.874	0.009	0.026	0.979288	NA
hsa-miR-4786-3p	0	NA	NA	NA	NA
hsa-miR-4786-5p	0	NA	NA	NA	NA
hsa-miR-4787-3p	1.14	0.298	1.155	0.248179	NA
hsa-miR-4787-5p	0	NA	NA	NA	NA
hsa-miR-4788	2.446	0.09	0.934	0.3503	NA
hsa-miR-4789-3p	0	NA	NA	NA	NA
hsa-miR-4789-5p	0	NA	NA	NA	NA
hsa-miR-4790-3p	0	NA	NA	NA	NA
hsa-miR-4790-5p	0	NA	NA	NA	NA
hsa-miR-4791	0	NA	NA	NA	NA
hsa-miR-4793-3p	0	NA	NA	NA	NA
hsa-miR-4793-5p	0	NA	NA	NA	NA
hsa-miR-4794	0	NA	NA	NA	NA
hsa-miR-4795-3p	0	NA	NA	NA	NA
hsa-miR-4795-5p	0	NA	NA	NA	NA
hsa-miR-4796-3p	0	NA	NA	NA	NA
hsa-miR-4796-5p	0	NA	NA	NA	NA
hsa-miR-4797-3p	0.228	0.169	0.565	0.572067	NA
hsa-miR-4797-5p	0	NA	NA	NA	NA
hsa-miR-4798-3p	0	NA	NA	NA	NA
hsa-miR-4798-5p	0	NA	NA	NA	NA
hsa-miR-4799-3p	0	NA	NA	NA	NA
hsa-miR-4799-5p	0	NA	NA	NA	NA
hsa-miR-4800-3p	0	NA	NA	NA	NA
hsa-miR-4800-5p	0	NA	NA	NA	NA
hsa-miR-4801-3p	0	NA	NA	NA	NA
hsa-miR-4801-5p	0	NA	NA	NA	NA
hsa-miR-4802-3p	0	NA	NA	NA	NA
hsa-miR-4802-5p	0	NA	NA	NA	NA
hsa-miR-4803	0	NA	NA	NA	NA
hsa-miR-4804-3p	0	NA	NA	NA	NA
hsa-miR-4804-5p	0	NA	NA	NA	NA
hsa-miR-483-3p	0	NA	NA	NA	NA
hsa-miR-483-5p	0	NA	NA	NA	NA
hsa-miR-485-3p	38.202	0.703	1.685	0.0919416	NA
hsa-miR-485-5p	33.386	-0.465	-1.231	0.218503	NA
hsa-miR-487a-3p	15.668	0.404	0.873	0.382895	NA
hsa-miR-487a-5p	1.14	0.298	1.155	0.248179	NA
hsa-miR-487b-3p	46.378	-0.104	-0.245	0.806264	NA
hsa-miR-487b-5p	0	NA	NA	NA	NA
hsa-miR-488-3p	0	NA	NA	NA	NA
hsa-miR-488-5p	0	NA	NA	NA	NA
hsa-miR-489-3p	1.615	0	0	1	NA
hsa-miR-489-5p	0	NA	NA	NA	NA
hsa-miR-490-3p	0	NA	NA	NA	NA
hsa-miR-490-5p	0	NA	NA	NA	NA
hsa-miR-491-3p	0	NA	NA	NA	NA
hsa-miR-491-5p	0	NA	NA	NA	NA
hsa-miR-492	0	NA	NA	NA	NA
hsa-miR-494-3p	34.567	0.148	0.368	0.713184	NA
hsa-miR-494-5p	2.599	0.082	0.225	0.822096	NA
hsa-miR-495-3p	7.501	-0.21	-0.392	0.695338	NA
hsa-miR-495-5p	0.273	0	0	1	NA
hsa-miR-496	3.3	-0.15	-0.557	0.577534	NA
hsa-miR-497-3p	0	NA	NA	NA	NA
hsa-miR-498-3p	0	NA	NA	NA	NA
hsa-miR-498-5p	0	NA	NA	NA	NA
hsa-miR-4999-3p	0	NA	NA	NA	NA
hsa-miR-4999-5p	0	NA	NA	NA	NA
hsa-miR-499a-3p	0	NA	NA	NA	NA
hsa-miR-499a-3p.SNPD	0	NA	NA	NA	NA
hsa-miR-499a-5p	0	NA	NA	NA	NA
hsa-miR-499b-3p	0	NA	NA	NA	NA
hsa-miR-499b-5p	0	NA	NA	NA	NA
hsa-miR-499b-5p.SNPD	0	NA	NA	NA	NA
hsa-miR-5000-3p	0	NA	NA	NA	NA
hsa-miR-5000-5p	0	NA	NA	NA	NA
hsa-miR-5001-3p	1.676	0.307	1.295	0.195287	NA
hsa-miR-5001-5p	0	NA	NA	NA	NA
hsa-miR-5002-3p	0	NA	NA	NA	NA
hsa-miR-5002-5p	0	NA	NA	NA	NA
hsa-miR-5003-3p	0	NA	NA	NA	NA
hsa-miR-5003-5p	0	NA	NA	NA	NA
hsa-miR-5004-3p	0	NA	NA	NA	NA
hsa-miR-5004-5p	0.527	-0.246	-0.858	0.390797	NA
hsa-miR-5006-3p	0	NA	NA	NA	NA
hsa-miR-5006-5p	0	NA	NA	NA	NA
hsa-miR-5007-3p	0	NA	NA	NA	NA
hsa-miR-5007-5p	0	NA	NA	NA	NA
hsa-miR-5008-3p	0	NA	NA	NA	NA
hsa-miR-5008-5p	0	NA	NA	NA	NA
hsa-miR-5009-3p	0	NA	NA	NA	NA
hsa-miR-5009-5p	0.623	-0.261	-0.919	0.357923	NA
hsa-miR-500a-5p/500b-5p	1.484	-0.043	-0.116	0.907991	NA
hsa-miR-500b-3p	0	NA	NA	NA	NA
hsa-miR-501-3p	41.735	0.055	0.159	0.873698	NA
hsa-miR-501-5p	1.341	-0.038	-0.098	0.921771	NA
hsa-miR-5010-3p	0	NA	NA	NA	NA
hsa-miR-5010-5p	2.956	0.279	1.605	0.108576	NA
hsa-miR-5011-3p	0	NA	NA	NA	NA
hsa-miR-5011-5p	0	NA	NA	NA	NA
hsa-miR-502-5p	0	NA	NA	NA	NA
hsa-miR-503-3p	0	NA	NA	NA	NA
hsa-miR-503-5p	12.737	-0.017	-0.047	0.962456	NA
hsa-miR-504-3p	0	NA	NA	NA	NA
hsa-miR-504-5p	0	NA	NA	NA	NA
hsa-miR-5047	0	NA	NA	NA	NA
hsa-miR-505-5p	0.456	0.231	0.817	0.413956	NA
hsa-miR-506-3p	0	NA	NA	NA	NA
hsa-miR-506-5p	0	NA	NA	NA	NA
hsa-miR-507	0	NA	NA	NA	NA
hsa-miR-508-3p	0	NA	NA	NA	NA
hsa-miR-508-5p	0	NA	NA	NA	NA
hsa-miR-5087	0	NA	NA	NA	NA
hsa-miR-5088-3p	0	NA	NA	NA	NA
hsa-miR-5088-5p	0	NA	NA	NA	NA
hsa-miR-5089-3p	0	NA	NA	NA	NA
hsa-miR-5089-5p	0	NA	NA	NA	NA
hsa-miR-509-3-5p	0	NA	NA	NA	NA
hsa-miR-509-3p	0	NA	NA	NA	NA
hsa-miR-509-5p	0	NA	NA	NA	NA
hsa-miR-5090-3p	0	NA	NA	NA	NA
hsa-miR-5090-5p	0	NA	NA	NA	NA
hsa-miR-5091	0	NA	NA	NA	NA
hsa-miR-5092-3p	0	NA	NA	NA	NA
hsa-miR-5092-5p	0	NA	NA	NA	NA
hsa-miR-5093	0	NA	NA	NA	NA
hsa-miR-5094-3p	0	NA	NA	NA	NA
hsa-miR-5094-5p	0	NA	NA	NA	NA
hsa-miR-510-3p	0	NA	NA	NA	NA
hsa-miR-510-5p	0	NA	NA	NA	NA
hsa-miR-5100	4.338	0.083	1.116	0.264549	NA
hsa-miR-511-3p	0	NA	NA	NA	NA
hsa-miR-511-5p	0	NA	NA	NA	NA
hsa-miR-512-3p	11.761	-0.689	-3.085	0.0020364	NA
hsa-miR-512-5p	0	NA	NA	NA	NA
hsa-miR-513a-3p/513c-3p	0	NA	NA	NA	NA
hsa-miR-513a-5p	0	NA	NA	NA	NA
hsa-miR-513b-3p	0	NA	NA	NA	NA
hsa-miR-513b-5p	0	NA	NA	NA	NA
hsa-miR-513c-5p	0	NA	NA	NA	NA
hsa-miR-514a-3p	0	NA	NA	NA	NA
hsa-miR-514a-5p	0	NA	NA	NA	NA
hsa-miR-514b-3p	0	NA	NA	NA	NA
hsa-miR-514b-5p	0	NA	NA	NA	NA
hsa-miR-515-3p	0	NA	NA	NA	NA
hsa-miR-515-5p	3.274	-0.707	-2.233	0.0255742	NA
hsa-miR-516a-3p/516b-3p	0	NA	NA	NA	NA
hsa-miR-516a-5p	3.327	-0.737	-2.282	0.022502	NA
hsa-miR-516b-5p	9.137	-1.678	-3.899	9.63962e-05	NA
hsa-miR-517-5p	0.989	-0.291	-1.091	0.275337	NA
hsa-miR-517a-3p/517b-3p	0	NA	NA	NA	NA
hsa-miR-517c-3p	0	NA	NA	NA	NA
hsa-miR-5186	0	NA	NA	NA	NA
hsa-miR-5187-3p	0	NA	NA	NA	NA
hsa-miR-5187-5p	0	NA	NA	NA	NA
hsa-miR-5188-3p	0	NA	NA	NA	NA
hsa-miR-5188-5p	0	NA	NA	NA	NA
hsa-miR-5189-3p	0	NA	NA	NA	NA
hsa-miR-5189-5p	0	NA	NA	NA	NA
hsa-miR-518a-3p	1.352	-0.303	-1.207	0.22758	NA
hsa-miR-518a-5p/527-5p	0.264	-0.177	-0.604	0.546154	NA
hsa-miR-518b	0.527	-0.246	-0.858	0.390797	NA
hsa-miR-518c-3p/518f-3p	0.996	-0.291	-1.093	0.274268	NA
hsa-miR-518c-5p	0	NA	NA	NA	NA
hsa-miR-518d-3p	0	NA	NA	NA	NA
hsa-miR-518d-5p/518f-5p/520c-5p/526a-5p	0.277	-0.181	-0.62	0.535065	NA
hsa-miR-518e-3p	1.927	-0.454	-1.612	0.10702	NA
hsa-miR-518e-5p/519a-5p/519b-5p/519c-5p/522-5p/523-5p	3.736	-0.319	-1.584	0.113299	NA
hsa-miR-5190-3p	0	NA	NA	NA	NA
hsa-miR-5190-5p	0	NA	NA	NA	NA
hsa-miR-5191-3p	0	NA	NA	NA	NA
hsa-miR-5191-5p	0	NA	NA	NA	NA
hsa-miR-5192-3p	0	NA	NA	NA	NA
hsa-miR-5192-5p	0	NA	NA	NA	NA
hsa-miR-5193-3p	0.798	0.281	1.023	0.306329	NA
hsa-miR-5193-5p	0	NA	NA	NA	NA
hsa-miR-5194-3p	0	NA	NA	NA	NA
hsa-miR-5194-5p	0	NA	NA	NA	NA
hsa-miR-5195-3p	0	NA	NA	NA	NA
hsa-miR-5195-5p	0	NA	NA	NA	NA
hsa-miR-5196-3p	0	NA	NA	NA	NA
hsa-miR-5196-5p	0	NA	NA	NA	NA
hsa-miR-5197-3p	0	NA	NA	NA	NA
hsa-miR-5197-5p	0	NA	NA	NA	NA
hsa-miR-519a-2-5p/520b-5p	0.264	-0.177	-0.604	0.546154	NA
hsa-miR-519a-3p/519b-3p	0	NA	NA	NA	NA
hsa-miR-519c-3p	2.087	-0.311	-1.368	0.1714	NA
hsa-miR-519d-3p	0	NA	NA	NA	NA
hsa-miR-519d-5p	0.318	-0.111	-0.641	0.521257	NA
hsa-miR-519e-3p	0	NA	NA	NA	NA
hsa-miR-519e-5p	0	NA	NA	NA	NA
hsa-miR-520a-3p	4.492	-0.955	-2.721	0.00651551	NA
hsa-miR-520a-5p	0.402	-0.22	-0.758	0.448479	NA
hsa-miR-520b-3p/520c-3p/520f-3p/526b-3p	0.693	-0.271	-0.958	0.337877	NA
hsa-miR-520d-3p	1.052	-0.291	-1.108	0.267994	NA
hsa-miR-520d-5p	0.9	-0.286	-1.056	0.291126	NA
hsa-miR-520e-3p	0	NA	NA	NA	NA
hsa-miR-520e-5p	0	NA	NA	NA	NA
hsa-miR-520f-5p	0	NA	NA	NA	NA
hsa-miR-520g-3p/520h	0.277	-0.181	-0.62	0.535065	NA
hsa-miR-520g-5p	0	NA	NA	NA	NA
hsa-miR-521-3p	0	NA	NA	NA	NA
hsa-miR-521-5p	0	NA	NA	NA	NA
hsa-miR-522-3p	0	NA	NA	NA	NA
hsa-miR-523-3p	0.208	-0.152	-0.524	0.600341	NA
hsa-miR-524-3p	0	NA	NA	NA	NA
hsa-miR-524-5p	0	NA	NA	NA	NA
hsa-miR-525-3p	0	NA	NA	NA	NA
hsa-miR-525-5p	0	NA	NA	NA	NA
hsa-miR-526a-3p	0	NA	NA	NA	NA
hsa-miR-526b-5p	1.157	-0.298	-1.149	0.250573	NA
hsa-miR-527-3p	0	NA	NA	NA	NA
hsa-miR-532-3p	12.311	0.074	0.172	0.86338	NA
hsa-miR-539-3p	42.719	-0.147	-0.372	0.710025	NA
hsa-miR-539-5p	1.024	0.292	1.111	0.266401	NA
hsa-miR-541-3p	1.591	0	0	1	NA
hsa-miR-541-5p	11.845	-0.121	-0.612	NA	NA
hsa-miR-542-3p	23.779	0.082	0.189	0.850429	NA
hsa-miR-542-5p	35.057	0.225	0.568	0.570092	NA
hsa-miR-543	25.125	0.425	1.072	0.283767	NA
hsa-miR-544a	0	NA	NA	NA	NA
hsa-miR-544b-3p	0	NA	NA	NA	NA
hsa-miR-544b-5p	0	NA	NA	NA	NA
hsa-miR-545-3p	0	NA	NA	NA	NA
hsa-miR-545-5p	1.863	0	0	1	NA
hsa-miR-548a-3p	0.273	0	0	1	NA
hsa-miR-548a-5p	0	NA	NA	NA	NA
hsa-miR-548aa/548ap-3p/548t-3p	0	NA	NA	NA	NA
hsa-miR-548ab/548n	0	NA	NA	NA	NA
hsa-miR-548ac	0	NA	NA	NA	NA
hsa-miR-548ad-3p	0	NA	NA	NA	NA
hsa-miR-548ad-5p/548ae-5p/548ay-5p/548b-5p/548d-5p	3.02	0.317	1.516	NA	NA
hsa-miR-548ae-3p/548aj-3p/548aq-3p/548x-3p	2.456	0	0	1	NA
hsa-miR-548ag-3p	0	NA	NA	NA	NA
hsa-miR-548ag-5p	0	NA	NA	NA	NA
hsa-miR-548ah-3p/548am-3p	0.228	0.169	0.565	0.572067	NA
hsa-miR-548ah-5p	0	NA	NA	NA	NA
hsa-miR-548ai/570-5p	0	NA	NA	NA	NA
hsa-miR-548aj-5p/548g-5p/548x-5p	0	NA	NA	NA	NA
hsa-miR-548ak/548w	4.551	0.219	0.584	0.559003	NA
hsa-miR-548al	0	NA	NA	NA	NA
hsa-miR-548am-5p/548au-5p/548c-5p/548o-5p	1.678	-0.09	-0.248	0.804436	NA
hsa-miR-548an	0	NA	NA	NA	NA
hsa-miR-548ao-3p	0	NA	NA	NA	NA
hsa-miR-548ao-5p	0	NA	NA	NA	NA
hsa-miR-548ap-5p.SNPB	0	NA	NA	NA	NA
hsa-miR-548ap-5p/548j-5p	0.725	-0.275	-0.976	0.329091	NA
hsa-miR-548aq-5p	0	NA	NA	NA	NA
hsa-miR-548ar-3p	0.909	0	0	1	NA
hsa-miR-548ar-5p	0	NA	NA	NA	NA
hsa-miR-548as-3p	0	NA	NA	NA	NA
hsa-miR-548as-5p	0	NA	NA	NA	NA
hsa-miR-548at-3p	0	NA	NA	NA	NA
hsa-miR-548at-5p	0.795	-0.275	-0.997	0.318651	NA
hsa-miR-548au-3p	0	NA	NA	NA	NA
hsa-miR-548av-3p	0	NA	NA	NA	NA
hsa-miR-548av-5p/548k	21.03	-0.292	-0.594	0.552662	NA
hsa-miR-548aw	0.636	-0.24	-0.912	0.362012	NA
hsa-miR-548ax	0	NA	NA	NA	NA
hsa-miR-548ay-3p	0	NA	NA	NA	NA
hsa-miR-548az-3p	0	NA	NA	NA	NA
hsa-miR-548az-5p	0	NA	NA	NA	NA
hsa-miR-548b-3p	0	NA	NA	NA	NA
hsa-miR-548ba	0	NA	NA	NA	NA
hsa-miR-548bb-3p	0	NA	NA	NA	NA
hsa-miR-548bb-5p	0	NA	NA	NA	NA
hsa-miR-548bc	1.952	-0.171	-0.435	0.66392	NA
hsa-miR-548c-3p	0	NA	NA	NA	NA
hsa-miR-548d-3p	0	NA	NA	NA	NA
hsa-miR-548e-3p	12.641	-0.209	-0.422	0.672787	NA
hsa-miR-548e-5p	7.88	-0.05	-0.106	0.915755	NA
hsa-miR-548f-3p/548g-3p	0	NA	NA	NA	NA
hsa-miR-548f-5p	0	NA	NA	NA	NA
hsa-miR-548h-3p/548z	1.091	-0.123	-0.764	0.445039	NA
hsa-miR-548h-5p	5.17	-0.096	-0.423	0.671979	NA
hsa-miR-548i	0	NA	NA	NA	NA
hsa-miR-548j-3p	0.423	0.076	0.222	0.824125	NA
hsa-miR-548l	0	NA	NA	NA	NA
hsa-miR-548l.SNPD	0	NA	NA	NA	NA
hsa-miR-548m	0	NA	NA	NA	NA
hsa-miR-548o-3p	13.677	-0.369	-0.852	0.394306	NA
hsa-miR-548p	0.198	-0.148	-0.511	0.6092	NA
hsa-miR-548q	0	NA	NA	NA	NA
hsa-miR-548s	0.264	-0.177	-0.604	0.546154	NA
hsa-miR-548t-5p	0	NA	NA	NA	NA
hsa-miR-548u-3p	0.801	-0.28	-1.013	0.311206	NA
hsa-miR-548u-5p	0	NA	NA	NA	NA
hsa-miR-548v	0	NA	NA	NA	NA
hsa-miR-548y	0	NA	NA	NA	NA
hsa-miR-549a-3p	28.483	0.148	0.383	0.701634	NA
hsa-miR-550a-3-5p/550a-5p/550b-2-5p	14.352	0.067	0.2	0.841645	NA
hsa-miR-550a-3p	20.882	0.55	1.204	0.228684	NA
hsa-miR-550b-3p	0	NA	NA	NA	NA
hsa-miR-551a	0	NA	NA	NA	NA
hsa-miR-551b-3p	0	NA	NA	NA	NA
hsa-miR-551b-5p	0	NA	NA	NA	NA
hsa-miR-552-3p	0	NA	NA	NA	NA
hsa-miR-552-5p	0	NA	NA	NA	NA
hsa-miR-553	0	NA	NA	NA	NA
hsa-miR-554	0	NA	NA	NA	NA
hsa-miR-555	0	NA	NA	NA	NA
hsa-miR-556-3p	0	NA	NA	NA	NA
hsa-miR-556-5p	0	NA	NA	NA	NA
hsa-miR-557	0	NA	NA	NA	NA
hsa-miR-5571-3p	0	NA	NA	NA	NA
hsa-miR-5571-5p	0	NA	NA	NA	NA
hsa-miR-5572	0	NA	NA	NA	NA
hsa-miR-5579-3p	0	NA	NA	NA	NA
hsa-miR-5579-5p	0	NA	NA	NA	NA
hsa-miR-558	0	NA	NA	NA	NA
hsa-miR-5580-3p	0	NA	NA	NA	NA
hsa-miR-5580-5p	0	NA	NA	NA	NA
hsa-miR-5581-3p	0.477	-0.177	-0.8	0.423589	NA
hsa-miR-5581-5p	0	NA	NA	NA	NA
hsa-miR-5582-3p	0	NA	NA	NA	NA
hsa-miR-5582-5p	0	NA	NA	NA	NA
hsa-miR-5583-3p	0	NA	NA	NA	NA
hsa-miR-5583-5p	0	NA	NA	NA	NA
hsa-miR-5584-3p	0	NA	NA	NA	NA
hsa-miR-5584-5p	0	NA	NA	NA	NA
hsa-miR-5585-3p	0	NA	NA	NA	NA
hsa-miR-5585-5p	0	NA	NA	NA	NA
hsa-miR-5586-3p	0	NA	NA	NA	NA
hsa-miR-5586-5p	0	NA	NA	NA	NA
hsa-miR-5587-3p	0	NA	NA	NA	NA
hsa-miR-5587-5p	0	NA	NA	NA	NA
hsa-miR-5588-3p	0	NA	NA	NA	NA
hsa-miR-5588-5p	0	NA	NA	NA	NA
hsa-miR-5589-3p	0	NA	NA	NA	NA
hsa-miR-5589-5p	0	NA	NA	NA	NA
hsa-miR-559-3p	0	NA	NA	NA	NA
hsa-miR-559-5p	0	NA	NA	NA	NA
hsa-miR-5590-3p	0	NA	NA	NA	NA
hsa-miR-5590-5p	0	NA	NA	NA	NA
hsa-miR-5591-3p	0	NA	NA	NA	NA
hsa-miR-5591-5p	0	NA	NA	NA	NA
hsa-miR-561-3p	0	NA	NA	NA	NA
hsa-miR-561-5p	31.284	0.288	0.694	0.48765	NA
hsa-miR-562	0	NA	NA	NA	NA
hsa-miR-563-3p	0	NA	NA	NA	NA
hsa-miR-563-5p	0	NA	NA	NA	NA
hsa-miR-564	0	NA	NA	NA	NA
hsa-miR-567-3p	0	NA	NA	NA	NA
hsa-miR-567-5p	0	NA	NA	NA	NA
hsa-miR-568	0	NA	NA	NA	NA
hsa-miR-5680	0	NA	NA	NA	NA
hsa-miR-5681a	0	NA	NA	NA	NA
hsa-miR-5681b	0	NA	NA	NA	NA
hsa-miR-5682	0	NA	NA	NA	NA
hsa-miR-5683	0	NA	NA	NA	NA
hsa-miR-5684	0	NA	NA	NA	NA
hsa-miR-5685	0	NA	NA	NA	NA
hsa-miR-5687-3p	0	NA	NA	NA	NA
hsa-miR-5687-5p	0	NA	NA	NA	NA
hsa-miR-5688	0	NA	NA	NA	NA
hsa-miR-5689	0	NA	NA	NA	NA
hsa-miR-569	0	NA	NA	NA	NA
hsa-miR-5690	0	NA	NA	NA	NA
hsa-miR-5691	0	NA	NA	NA	NA
hsa-miR-5692a	0	NA	NA	NA	NA
hsa-miR-5692b.SNPB	0	NA	NA	NA	NA
hsa-miR-5692b/5692c	0	NA	NA	NA	NA
hsa-miR-5693-3p	0	NA	NA	NA	NA
hsa-miR-5693-5p	0	NA	NA	NA	NA
hsa-miR-5694	0	NA	NA	NA	NA
hsa-miR-5695-3p	0.627	0.261	0.934	0.350299	NA
hsa-miR-5695-5p	0	NA	NA	NA	NA
hsa-miR-5696	0	NA	NA	NA	NA
hsa-miR-5697-3p	0	NA	NA	NA	NA
hsa-miR-5697-5p	0	NA	NA	NA	NA
hsa-miR-5698	0	NA	NA	NA	NA
hsa-miR-5699-3p	1.201	0.3	1.172	0.241183	NA
hsa-miR-5699-5p	8.937	-0.288	-0.601	0.547661	NA
hsa-miR-570-3p	0	NA	NA	NA	NA
hsa-miR-5700	0	NA	NA	NA	NA
hsa-miR-5701	0.627	0.261	0.934	0.350299	NA
hsa-miR-5702-3p	0	NA	NA	NA	NA
hsa-miR-5702-5p	0	NA	NA	NA	NA
hsa-miR-5703	0	NA	NA	NA	NA
hsa-miR-5704	0	NA	NA	NA	NA
hsa-miR-5705	0	NA	NA	NA	NA
hsa-miR-5706	0	NA	NA	NA	NA
hsa-miR-5707	0	NA	NA	NA	NA
hsa-miR-5708	0	NA	NA	NA	NA
hsa-miR-571	0	NA	NA	NA	NA
hsa-miR-572	0	NA	NA	NA	NA
hsa-miR-573	0	NA	NA	NA	NA
hsa-miR-5739	0	NA	NA	NA	NA
hsa-miR-574-5p	28.028	0.466	1.02	0.307736	NA
hsa-miR-575	0	NA	NA	NA	NA
hsa-miR-576-3p	18.547	-0.353	-0.781	0.434785	NA
hsa-miR-576-5p	11.14	-0.215	-0.496	0.619721	NA
hsa-miR-577-3p	0	NA	NA	NA	NA
hsa-miR-577-5p	0	NA	NA	NA	NA
hsa-miR-578-3p	0	NA	NA	NA	NA
hsa-miR-578-5p	0	NA	NA	NA	NA
hsa-miR-5787	0	NA	NA	NA	NA
hsa-miR-579-3p	0	NA	NA	NA	NA
hsa-miR-579-5p	2.36	0	0	1	NA
hsa-miR-580-3p	0	NA	NA	NA	NA
hsa-miR-580-5p	0	NA	NA	NA	NA
hsa-miR-581-3p	0	NA	NA	NA	NA
hsa-miR-581-5p	0	NA	NA	NA	NA
hsa-miR-582-3p	4.543	-0.341	-1.702	0.088691	NA
hsa-miR-582-5p	0.95	-0.289	-1.076	0.282109	NA
hsa-miR-583	0	NA	NA	NA	NA
hsa-miR-584-3p	0.396	-0.219	-0.752	0.451985	NA
hsa-miR-585-3p	1.425	0.304	1.237	0.215954	NA
hsa-miR-585-5p	1.051	0.173	0.899	0.368783	NA
hsa-miR-586	0	NA	NA	NA	NA
hsa-miR-587	0	NA	NA	NA	NA
hsa-miR-588-3p	0.621	0	0	1	NA
hsa-miR-588-5p	0	NA	NA	NA	NA
hsa-miR-589-3p	26.108	-0.538	-1.461	0.144047	NA
hsa-miR-590-3p	7.156	-0.275	-0.697	0.485821	NA
hsa-miR-590-5p	0.688	-0.169	-0.769	0.44166	NA
hsa-miR-591	0	NA	NA	NA	NA
hsa-miR-592	0	NA	NA	NA	NA
hsa-miR-593-3p	0	NA	NA	NA	NA
hsa-miR-593-5p	0	NA	NA	NA	NA
hsa-miR-595	0	NA	NA	NA	NA
hsa-miR-596	0	NA	NA	NA	NA
hsa-miR-597-3p	0	NA	NA	NA	NA
hsa-miR-597-5p	0	NA	NA	NA	NA
hsa-miR-598-3p	0	NA	NA	NA	NA
hsa-miR-598-5p	0	NA	NA	NA	NA
hsa-miR-599	0	NA	NA	NA	NA
hsa-miR-600-3p	0	NA	NA	NA	NA
hsa-miR-600-5p	0	NA	NA	NA	NA
[truncated: 744 more rows]

## Sheet: NTC vs WT
	BaseMean	log2FoldChange	stat	pvalue	padj
hsa-miR-10b-5p	9141.01	1.145	4.696	2.65333e-06	0.000652573
hsa-miR-1323	12.419	-2.484	-4.427	9.5732e-06	0.000652573
hsa-miR-138-1-3p	23.713	-1.911	-4.546	5.45825e-06	0.000652573
hsa-miR-212-3p	32.378	1.121	4.509	6.51168e-06	0.000652573
hsa-miR-324-5p	13.939	-2.046	-4.451	8.53139e-06	0.000652573
hsa-miR-34c-5p	439.946	-0.756	-4.549	5.40199e-06	0.000652573
hsa-miR-3130-3p	9.476	-2.166	-4.36	1.29857e-05	0.000758735
hsa-miR-28-3p	1607.1	-0.742	-4.255	2.0868e-05	0.00106688
hsa-miR-486-5p	571.299	1.019	4.089	4.33065e-05	0.00196804
hsa-miR-28-5p	184.806	-1.146	-3.966	7.29692e-05	0.00298444
hsa-miR-2467-5p	6.792	-1.621	-3.652	0.000260137	0.00967235
hsa-miR-1910-5p	13.061	-1.204	-3.589	0.000332203	0.0113226
hsa-miR-516b-5p	9.137	-1.633	-3.503	0.000460442	0.0144862
hsa-miR-132-3p	94.225	1.057	3.47	0.000519686	0.0151823
hsa-miR-191-3p	10.653	-1.105	-3.37	0.000752699	0.0205236
hsa-miR-138-5p	244.599	-1.761	-3.167	0.00154001	0.0381385
hsa-miR-204-5p	125.939	-1.281	-3.159	0.00158522	0.0381385
hsa-miR-106b-3p	123.422	-0.706	-3.068	0.00215269	0.048914
hsa-miR-2682-3p	13.38	-0.742	-3.038	0.0023797	0.0512261
hsa-miR-486-3p	126.525	0.967	2.969	0.00298774	0.0604114
hsa-miR-99b-5p	403.636	-0.532	-2.957	0.00310181	0.0604114
hsa-miR-18a-3p	6.655	-0.985	-2.936	0.00332702	0.0618523
hsa-miR-151a-5p/151b	789.34	-0.738	-2.883	0.00393638	0.0670825
hsa-miR-203a-3p	372.042	1.283	2.888	0.00387972	0.0670825
hsa-miR-103a-3p/107	455.315	-0.508	-2.805	0.00503579	0.0717872
hsa-miR-125b-5p	1552.52	-0.809	-2.836	0.0045669	0.0717872
hsa-miR-31-5p	940.506	-0.745	-2.809	0.00496398	0.0717872
hsa-miR-339-3p	235.561	0.767	2.801	0.00509004	0.0717872
hsa-miR-4435-5p	5.995	-0.988	-2.846	0.00443399	0.0717872
hsa-miR-758-3p	40.002	-0.96	-2.748	0.0059952	0.0817346
hsa-miR-196a-3p	137.484	0.928	2.692	0.00711132	0.0921276
hsa-miR-501-3p	41.735	0.933	2.687	0.00721726	0.0921276
hsa-miR-532-5p	236.179	0.963	2.667	0.00765853	0.0921276
hsa-miR-769-5p	502.791	-0.852	-2.668	0.00762136	0.0921276
hsa-miR-3200-3p	5.948	-0.835	-2.649	0.00807837	0.0944016
hsa-miR-3934-5p	7.538	-0.686	-2.604	0.00922543	0.104811
hsa-miR-99a-5p	49.546	-0.997	-2.586	0.00970006	0.107225
hsa-miR-424-3p	119.836	0.689	2.564	0.0103611	0.111518
hsa-miR-941	190.437	-0.706	-2.51	0.0120783	0.126668
hsa-miR-1843	6.997	-0.686	-2.45	0.0143052	0.143621
hsa-miR-4516	65.391	-0.33	-2.447	0.0143972	0.143621
hsa-miR-520a-3p	4.492	-0.935	-2.4	0.0163986	0.159691
hsa-miR-199a-3p/199b-3p	11628	0.295	2.306	0.021132	0.196504
hsa-miR-493-5p	134.867	0.742	2.305	0.0211398	0.196504
hsa-miR-493-3p	275.784	-0.4	-2.286	0.0222487	0.202216
hsa-miR-425-3p	16.896	1.043	2.253	0.0242599	0.215702
hsa-miR-2110	8.494	-0.457	-2.234	0.0254686	0.221631
hsa-miR-210-3p	215.625	-0.715	-2.218	0.0265326	0.22608
hsa-miR-3117-3p	5.829	-0.572	-2.204	0.0275031	0.229567
hsa-miR-10a-5p	9001.31	0.57	2.193	0.028321	0.231666
hsa-miR-143-5p	14.774	-0.266	-2.142	0.0322284	0.257907
hsa-miR-409-3p	1168.38	-0.458	-2.135	0.0327901	0.257907
hsa-miR-193b-5p	56.808	0.903	2.117	0.0342516	0.264319
hsa-miR-145-5p	508.802	-0.502	-2.097	0.0359579	0.272348
hsa-miR-4508	12.469	0.231	2.084	0.0371524	0.276279
hsa-miR-641	18.61	0.887	2.051	0.0402749	0.294151
hsa-miR-574-5p	28.028	0.949	2.041	0.041256	0.29603
hsa-let-7i-5p	8227.32	-0.678	-2.017	0.0436762	0.302772
hsa-miR-152-5p	48.401	0.883	2.02	0.0433465	0.302772
hsa-miR-549a-3p	28.483	0.772	1.996	0.045915	0.312987
hsa-miR-3940-3p	6.902	-0.378	-1.981	0.0475362	0.318726
hsa-miR-3187-3p	5.406	0.378	1.964	0.049535	0.326771
hsa-miR-205-5p	14.59	0.962	1.939	0.052477	0.340684
hsa-miR-192-5p/215-5p	285.765	0.434	1.878	0.0603601	0.385738
hsa-miR-101-3p	573.66	0.459	1.843	0.0653019	0.399357
hsa-miR-127-3p	5265.19	-0.621	-1.842	0.0654204	0.399357
hsa-miR-409-5p	7.162	-0.805	-1.843	0.0652762	0.399357
hsa-let-7d-5p	133.247	-0.754	-1.773	0.0762522	0.413562
hsa-miR-100-3p	6.687	-0.961	-1.751	0.0798812	0.413562
hsa-miR-10527-5p	6.992	-0.396	-1.78	0.075114	0.413562
hsa-miR-1185-5p	6.128	-0.912	-1.768	0.0771332	0.413562
hsa-miR-155-5p	108.493	-0.852	-1.782	0.0747981	0.413562
hsa-miR-1908-3p	6.593	0.325	1.802	0.0716108	0.413562
hsa-miR-331-5p	7.472	-0.313	-1.781	0.0748868	0.413562
hsa-miR-432-5p	88.278	0.413	1.763	0.0778663	0.413562
hsa-miR-497-5p	117.992	0.583	1.799	0.0720066	0.413562
hsa-miR-5100	4.338	0.335	1.775	0.0759171	0.413562
hsa-miR-744-5p	226.892	-0.484	-1.754	0.0793642	0.413562
hsa-miR-770-5p	15.206	-0.176	-1.8	0.0717945	0.413562
hsa-miR-1180-3p	54.421	0.534	1.717	0.0859347	0.433917
hsa-miR-665-3p	137.223	0.579	1.72	0.085343	0.433917
hsa-miR-100-5p	2936.89	-0.62	-1.693	0.090364	0.439923
hsa-miR-10b-3p	14.566	0.863	1.671	0.0946533	0.439923
hsa-miR-148b-3p	103.248	-0.651	-1.701	0.0889208	0.439923
hsa-miR-186-5p	3687.88	-0.392	-1.673	0.0942782	0.439923
hsa-miR-190a-5p	3.916	-0.369	-1.679	0.0931139	0.439923
hsa-miR-342-3p	95.684	0.521	1.677	0.0934831	0.439923
hsa-miR-4767	9.243	0.168	1.681	0.0927402	0.439923
hsa-miR-4745-5p	4.547	0.323	1.663	0.0963398	0.44273
hsa-let-7e-5p	165.487	-0.701	-1.657	0.0974815	0.44278
hsa-miR-873-5p	24.534	0.685	1.652	0.0985159	0.44278
hsa-miR-125a-5p	538.071	-0.4	-1.646	0.0998582	0.443935
hsa-miR-151a-3p	1491.31	-0.501	-1.635	0.101956	0.448386
hsa-miR-549a-5p	73.895	0.596	1.63	0.10319	0.448984
hsa-miR-1276	4.192	-0.329	-1.523	0.127703	0.52922
hsa-miR-193a-5p	24.852	-0.677	-1.529	0.126317	0.52922
hsa-miR-31-3p	6.636	-0.707	-1.529	0.126153	0.52922
hsa-miR-7704	41.235	0.776	1.527	0.126855	0.52922
hsa-miR-940-3p	4.655	-0.344	-1.522	0.1281	0.52922
hsa-miR-29b-3p	58.114	-0.599	-1.516	0.129458	0.529485
hsa-miR-582-3p	4.543	-0.339	-1.502	0.133047	0.533494
hsa-miR-873-3p	31.571	-0.691	-1.504	0.132589	0.533494
hsa-miR-134-5p	99.286	0.473	1.473	0.140748	0.550081
hsa-miR-26a-5p	4271.4	-0.599	-1.472	0.141149	0.550081
hsa-miR-628-3p	3.925	0.217	1.471	0.141219	0.550081
hsa-miR-221-3p	10200.1	0.468	1.456	0.145349	0.560829
hsa-miR-22-5p	91.055	0.485	1.441	0.14945	0.567542
hsa-miR-627-5p	8.311	0.593	1.44	0.149864	0.567542
hsa-miR-149-5p	123.824	-0.33	-1.432	0.152195	0.571082
hsa-miR-1301-3p	5.561	-0.198	-1.407	0.159411	0.59272
hsa-miR-3152-5p	9.21	0.723	1.399	0.161847	0.596356
hsa-miR-30a-5p	2185.2	-0.497	-1.382	0.166825	0.603818
hsa-miR-532-3p	12.311	0.723	1.387	0.165525	0.603818
hsa-miR-148b-5p	30.563	-0.618	-1.372	0.170002	0.60992
hsa-miR-214-3p	504.886	0.476	1.352	0.176248	0.614868
hsa-miR-296-3p	49.773	0.448	1.344	0.178898	0.614868
hsa-miR-335-5p	97.341	-0.386	-1.354	0.175861	0.614868
hsa-miR-4775	10.781	0.769	1.349	0.177445	0.614868
hsa-miR-574-3p	367.216	0.414	1.35	0.177082	0.614868
hsa-miR-146a-5p	43.984	-0.742	-1.335	0.181837	0.615
hsa-miR-542-3p	23.779	0.697	1.333	0.182545	0.615
hsa-miR-654-5p	24.873	0.674	1.33	0.183447	0.615
hsa-miR-627-3p	10.709	0.647	1.324	0.185555	0.617009
hsa-miR-495-3p	7.501	-0.666	-1.315	0.188606	0.622094
hsa-let-7a-2-3p	7.994	0.704	1.292	0.196329	0.630714
hsa-miR-143-3p	15700	-0.43	-1.287	0.198054	0.630714
hsa-miR-191-5p	10957.8	0.36	1.291	0.196609	0.630714
hsa-miR-328-3p	81.192	0.405	1.299	0.193845	0.630714
hsa-miR-370-3p	40.592	0.538	1.285	0.198929	0.630714
hsa-miR-2277-3p	5.333	-0.166	-1.278	0.201225	0.633084
hsa-miR-125b-2-3p	169.223	-0.485	-1.249	0.211817	0.661322
hsa-miR-146b-5p	319.575	0.282	1.234	0.217383	0.668493
hsa-miR-487a-3p	15.668	0.584	1.234	0.217195	0.668493
hsa-miR-222-3p	9026.92	-0.154	-1.226	0.220297	0.6724
hsa-miR-4326	11.852	-0.519	-1.22	0.222653	0.674555
hsa-miR-195-3p	7.81	0.618	1.202	0.229352	0.686229
hsa-miR-2277-5p	11.589	0.461	1.197	0.231183	0.686229
hsa-miR-411-5p	189.63	-0.526	-1.196	0.231539	0.686229
hsa-miR-1305-3p	24.135	0.455	1.19	0.234233	0.689217
hsa-miR-182-5p	25.891	0.638	1.17	0.241972	0.701891
hsa-miR-421	85.723	-0.382	-1.174	0.240327	0.701891
hsa-miR-27a-5p	31.347	0.605	1.164	0.244578	0.704453
hsa-let-7e-3p	6.891	0.571	1.109	0.267642	0.737285
hsa-miR-130a-3p	701.141	0.274	1.098	0.272201	0.737285
hsa-miR-17-3p	18.295	0.52	1.127	0.259918	0.737285
hsa-miR-34a-3p	4.831	0.432	1.115	0.264843	0.737285
hsa-miR-3615-3p	115.085	0.378	1.103	0.270074	0.737285
hsa-miR-425-5p	113.15	-0.376	-1.123	0.261446	0.737285
hsa-miR-4677-3p	5.514	0.388	1.1	0.271176	0.737285
hsa-miR-6716-3p	3.871	-0.158	-1.104	0.26939	0.737285
hsa-miR-942-5p	10.109	0.59	1.116	0.264579	0.737285
hsa-miR-128-3p	521.67	-0.251	-1.075	0.28217	0.740379
hsa-miR-1306-5p	6.796	-0.082	-1.071	0.284204	0.740379
hsa-miR-195-5p	45.727	0.487	1.073	0.283102	0.740379
hsa-miR-21-3p	1701.86	0.386	1.086	0.277432	0.740379
hsa-miR-222-5p	18.343	0.5	1.082	0.279395	0.740379
hsa-miR-6842-3p	5.858	-0.094	-1.084	0.278322	0.740379
hsa-miR-361-5p	54.594	-0.36	-1.066	0.286241	0.740965
hsa-miR-1285-3p	34.627	0.402	1.04	0.298127	0.766881
hsa-miR-3126-5p	3.886	0.362	1.026	0.305003	0.770039
hsa-miR-452-5p	86.301	-0.324	-1.029	0.303258	0.770039
hsa-miR-548av-5p/548k	21.03	-0.431	-1.028	0.303896	0.770039
hsa-miR-589-5p	143.308	-0.338	-1.018	0.308891	0.775069
hsa-miR-320a-3p/320b/320c/320d/320e	2918.69	0.206	1.011	0.312049	0.778221
hsa-miR-181a-2-3p	60.555	0.432	1.003	0.315756	0.781527
hsa-miR-369-3p	25.342	0.433	1	0.317197	0.781527
hsa-miR-548ak/548w	4.551	-0.091	-0.971	0.331455	0.811767
hsa-miR-24-2-5p	67.929	-0.257	-0.963	0.335468	0.816704
hsa-miR-101-5p	5.363	0.363	0.939	0.347722	0.816971
hsa-miR-148a-3p	19.853	0.525	0.949	0.342678	0.816971
hsa-miR-30d-5p	650.052	-0.393	-0.922	0.356702	0.816971
hsa-miR-323b-3p	31.258	-0.36	-0.938	0.348243	0.816971
hsa-miR-34b-5p	35.399	0.414	0.947	0.343866	0.816971
hsa-miR-377-5p	24.966	0.362	0.947	0.34354	0.816971
hsa-miR-454-3p	5.765	-0.409	-0.925	0.354879	0.816971
hsa-miR-485-3p	38.202	0.388	0.916	0.359547	0.816971
hsa-miR-487b-3p	46.378	0.397	0.935	0.349956	0.816971
hsa-miR-548o-3p	13.677	-0.423	-0.945	0.34459	0.816971
hsa-miR-589-3p	26.108	-0.35	-0.92	0.357784	0.816971
hsa-miR-99a-3p	25.343	0.356	0.921	0.356858	0.816971
hsa-let-7a-3p	65.13	0.445	0.905	0.365456	0.822585
hsa-let-7f-5p	918.574	-0.425	-0.882	0.37761	0.822585
hsa-miR-197-3p	179.755	0.341	0.863	0.388164	0.822585
hsa-miR-199a-5p	556.689	-0.224	-0.896	0.3701	0.822585
hsa-miR-2114-3p	5.475	0.266	0.89	0.373381	0.822585
hsa-miR-329-3p	30.989	0.303	0.864	0.387836	0.822585
hsa-miR-331-3p	10.891	-0.245	-0.867	0.385855	0.822585
hsa-miR-337-5p	7	0.471	0.89	0.373334	0.822585
hsa-miR-345-5p	207.397	-0.35	-0.896	0.370038	0.822585
hsa-miR-3928-3p	28.928	0.325	0.881	0.3784	0.822585
hsa-miR-576-3p	18.547	0.403	0.873	0.382555	0.822585
hsa-miR-6503-5p	14.287	0.421	0.882	0.377918	0.822585
hsa-miR-92a-3p	4631.22	-0.307	-0.873	0.382587	0.822585
hsa-miR-1307-5p	775.072	0.203	0.858	0.390995	0.824314
hsa-miR-7-1-3p	6.48	-0.341	-0.852	0.394141	0.826685
hsa-miR-27a-3p/27b-3p	10202.1	0.114	0.841	0.400413	0.835556
hsa-miR-127-5p	73.923	0.34	0.831	0.406038	0.842992
hsa-let-7a-5p/7c-5p	1163.91	-0.373	-0.806	0.420423	0.843701
hsa-miR-106b-5p	96.836	-0.225	-0.789	0.429947	0.843701
hsa-miR-1246	32.123	0.345	0.806	0.420249	0.843701
hsa-miR-136-3p	598.475	0.182	0.787	0.431137	0.843701
hsa-miR-140-3p	1256.64	0.289	0.806	0.42048	0.843701
hsa-miR-15b-3p	9.333	0.391	0.759	0.447672	0.843701
hsa-miR-196b-5p	26.899	-0.356	-0.778	0.436392	0.843701
hsa-miR-210-5p	21.771	-0.381	-0.769	0.442009	0.843701
hsa-miR-2116-3p	14.903	0.379	0.789	0.430333	0.843701
hsa-miR-218-2-3p	4.326	0.241	0.799	0.424228	0.843701
hsa-miR-299-5p	4.398	-0.363	-0.817	0.414106	0.843701
hsa-miR-29a-3p	3999.09	-0.13	-0.768	0.442375	0.843701
hsa-miR-30a-3p	195.975	-0.208	-0.762	0.446176	0.843701
hsa-miR-323a-3p	52.79	-0.23	-0.778	0.436646	0.843701
hsa-miR-335-3p	33.097	-0.339	-0.819	0.412584	0.843701
hsa-miR-339-5p	136.77	0.328	0.756	0.449699	0.843701
hsa-miR-376a-3p/376b-3p	32.113	-0.364	-0.767	0.442894	0.843701
hsa-miR-382-3p	27.883	0.293	0.767	0.443141	0.843701
hsa-miR-4449	22.08	0.362	0.762	0.446177	0.843701
hsa-miR-484	634.196	-0.284	-0.757	0.44926	0.843701
hsa-miR-887-3p	22.308	0.333	0.78	0.43542	0.843701
hsa-miR-181a-5p	4941.7	-0.275	-0.746	0.455406	0.846641
hsa-miR-3661	13.144	-0.388	-0.747	0.455165	0.846641
hsa-miR-299-3p	93.017	0.198	0.733	0.46329	0.857401
hsa-miR-2682-5p	39.326	0.308	0.73	0.465566	0.857732
hsa-let-7b-3p	30.789	0.434	0.704	0.481486	0.873612
hsa-miR-301b-3p	45.863	-0.252	-0.706	0.480185	0.873612
hsa-miR-30c-2-3p	23.439	-0.367	-0.702	0.48273	0.873612
hsa-miR-93-5p	181.548	0.181	0.71	0.477531	0.873612
hsa-miR-130b-5p	20.843	-0.33	-0.693	0.48817	0.879429
hsa-miR-188-5p	14.827	-0.346	-0.69	0.490244	0.879429
hsa-miR-181b-5p	1220.1	-0.188	-0.686	0.492895	0.880323
hsa-miR-15b-5p	62.807	-0.241	-0.681	0.495801	0.881588
hsa-miR-542-5p	35.057	0.273	0.678	0.497914	0.881588
hsa-miR-16-2-3p	40.94	0.316	0.669	0.503293	0.887271
hsa-miR-130b-3p	394.019	-0.189	-0.631	0.527967	0.888636
hsa-miR-181c-5p	115.808	-0.234	-0.664	0.506776	0.888636
hsa-miR-19a-3p	98.074	-0.173	-0.639	0.522598	0.888636
hsa-miR-365b-5p	25.639	0.257	0.633	0.526823	0.888636
hsa-miR-379-3p	5.926	-0.33	-0.645	0.519148	0.888636
hsa-miR-4454	60.543	0.317	0.635	0.525541	0.888636
hsa-miR-455-3p	4.207	-0.141	-0.634	0.526305	0.888636
hsa-miR-505-3p	93.319	-0.224	-0.641	0.521457	0.888636
hsa-miR-512-3p	11.761	-0.351	-0.648	0.517075	0.888636
hsa-miR-625-5p	58.569	-0.221	-0.643	0.51991	0.888636
hsa-miR-937-3p	13.119	-0.31	-0.639	0.52306	0.888636
hsa-miR-1197	10.193	-0.323	-0.623	0.53312	0.892389
hsa-miR-146b-3p	31.991	0.291	0.621	0.53456	0.892389
hsa-miR-1468-5p	16.318	-0.274	-0.608	0.543394	0.898704
hsa-miR-2114-5p	9.581	0.207	0.605	0.544936	0.898704
hsa-miR-378a-3p/378c/378d/378e	164.086	-0.165	-0.61	0.541784	0.898704
hsa-miR-92b-3p	2019.8	0.2	0.6	0.548418	0.900815
hsa-miR-4746-5p	16.546	-0.286	-0.597	0.5507	0.900945
hsa-miR-26b-5p	261.278	-0.264	-0.588	0.556741	0.906332
hsa-miR-3909-3p	104.565	-0.267	-0.582	0.560641	0.906332
hsa-miR-500a-3p/502-3p	125.665	-0.182	-0.585	0.558478	0.906332
hsa-miR-6529-5p	5.193	0.189	0.562	0.574189	0.922342
hsa-miR-7706	72.854	0.203	0.561	0.575054	0.922342
hsa-miR-3613-3p	33.091	0.218	0.557	0.57775	0.923045
hsa-miR-140-5p	30.667	0.257	0.53	0.596279	0.93006
hsa-miR-196b-3p	5.396	0.249	0.539	0.590143	0.93006
hsa-miR-584-5p	89.929	0.142	0.532	0.594482	0.93006
hsa-miR-656-3p	12.243	0.274	0.527	0.598058	0.93006
hsa-miR-671-5p	18.228	-0.198	-0.53	0.596342	0.93006
hsa-miR-6858-5p	6.479	0.194	0.529	0.596649	0.93006
hsa-miR-93-3p	17.098	-0.247	-0.536	0.592161	0.93006
hsa-miR-431-5p	87.219	-0.195	-0.519	0.603972	0.935698
hsa-miR-376a-2-5p	3.999	0.227	0.506	0.613035	0.941091
hsa-miR-423-5p	6506.49	0.091	0.504	0.614355	0.941091
hsa-miR-485-5p	33.386	0.191	0.506	0.612643	0.941091
hsa-miR-3677-3p	11.694	0.224	0.5	0.617234	0.941973
hsa-miR-106a-5p/17-5p	64.498	-0.154	-0.488	0.625352	0.944685
hsa-miR-431-3p	36.749	-0.204	-0.487	0.625941	0.944685
hsa-miR-766-3p	7.04	-0.16	-0.491	0.623719	0.944685
hsa-let-7b-5p	1435.53	-0.153	-0.37	0.711588	0.954261
hsa-let-7i-3p	18.112	-0.193	-0.439	0.660303	0.954261
hsa-miR-1185-1-3p/1185-2-3p	4.394	-0.22	-0.382	0.702671	0.954261
hsa-miR-1249-3p	5.334	-0.145	-0.39	0.696581	0.954261
hsa-miR-1271-5p	35.878	0.209	0.423	0.672402	0.954261
hsa-miR-1307-3p	95.882	-0.179	-0.342	0.732126	0.954261
hsa-miR-136-5p	59.12	0.156	0.396	0.69247	0.954261
hsa-miR-152-3p	234.39	-0.144	-0.422	0.673182	0.954261
hsa-miR-196a-5p	151.152	0.175	0.381	0.703459	0.954261
hsa-miR-199b-5p	444.405	-0.096	-0.356	0.721971	0.954261
hsa-miR-19b-3p	238.496	0.1	0.376	0.707254	0.954261
hsa-miR-21-5p	8146.6	-0.137	-0.42	0.674768	0.954261
hsa-miR-22-3p	36761.5	0.157	0.471	0.6376	0.954261
hsa-miR-224-5p	266.597	0.07	0.343	0.731493	0.954261
hsa-miR-23a-3p/23b-3p	1634.21	-0.095	-0.36	0.718898	0.954261
hsa-miR-24-3p	248.281	0.125	0.343	0.731862	0.954261
hsa-miR-25-3p	687.978	0.107	0.426	0.669891	0.954261
hsa-miR-301a-3p	225.052	-0.117	-0.4	0.689325	0.954261
hsa-miR-30e-3p	88.661	0.143	0.385	0.69987	0.954261
hsa-miR-3176-3p	9.918	0.199	0.426	0.66994	0.954261
hsa-miR-3177-3p	5.267	-0.119	-0.416	0.677719	0.954261
hsa-miR-34c-3p	7.34	-0.162	-0.379	0.704711	0.954261
hsa-miR-361-3p	43.102	0.152	0.374	0.708083	0.954261
hsa-miR-382-5p	46.13	0.149	0.365	0.715008	0.954261
hsa-miR-423-3p	5466.12	-0.087	-0.353	0.724353	0.954261
hsa-miR-4421	5.751	-0.169	-0.408	0.682985	0.954261
hsa-miR-450a-5p	41.864	0.145	0.362	0.717332	0.954261
hsa-miR-450b-5p	47.954	0.146	0.374	0.708128	0.954261
hsa-miR-494-3p	34.567	0.175	0.43	0.667471	0.954261
hsa-miR-503-5p	12.737	0.209	0.456	0.648226	0.954261
hsa-miR-543	25.125	-0.176	-0.443	0.657533	0.954261
hsa-miR-550a-3p	20.882	0.168	0.358	0.720694	0.954261
hsa-miR-561-5p	31.284	-0.173	-0.419	0.674967	0.954261
hsa-miR-615-3p	284.423	0.107	0.342	0.732611	0.954261
hsa-miR-615-5p	23.056	0.129	0.47	0.638452	0.954261
hsa-miR-618-5p	11.897	0.178	0.357	0.720892	0.954261
hsa-miR-6500-3p	8.865	-0.163	-0.371	0.710868	0.954261
hsa-miR-654-3p	1562.42	-0.091	-0.385	0.700134	0.954261
hsa-miR-655-3p	13.967	0.232	0.442	0.658643	0.954261
hsa-miR-659-5p	5.019	-0.145	-0.381	0.703284	0.954261
hsa-miR-660-5p	81.497	0.124	0.436	0.662817	0.954261
hsa-miR-671-3p	132.046	0.124	0.431	0.666501	0.954261
hsa-miR-935	19.834	0.191	0.373	0.70932	0.954261
hsa-let-7g-5p	634.836	0.114	0.291	0.771393	0.962156
hsa-miR-132-5p	11.531	0.133	0.286	0.774739	0.962156
hsa-miR-134-3p	6.193	-0.153	-0.311	0.756059	0.962156
hsa-miR-181a-3p	24.822	0.139	0.285	0.775637	0.962156
hsa-miR-214-5p	114.859	-0.081	-0.281	0.778664	0.962156
hsa-miR-29c-3p	57.935	0.08	0.285	0.775919	0.962156
hsa-miR-324-3p	36.983	-0.158	-0.311	0.756165	0.962156
hsa-miR-34a-5p	170.678	0.083	0.307	0.75908	0.962156
hsa-miR-376a-5p	17.635	-0.136	-0.309	0.757459	0.962156
hsa-miR-377-3p	19.805	0.157	0.319	0.750049	0.962156
hsa-miR-4485-3p	8.538	-0.142	-0.302	0.762875	0.962156
hsa-miR-539-3p	42.719	-0.115	-0.286	0.774866	0.962156
hsa-miR-548e-3p	12.641	-0.151	-0.298	0.765585	0.962156
hsa-miR-576-5p	11.14	0.157	0.304	0.760771	0.962156
hsa-miR-652-3p	12.838	-0.135	-0.314	0.753725	0.962156
hsa-miR-877-5p	29.02	-0.124	-0.282	0.777908	0.962156
hsa-miR-99b-3p	65.845	-0.11	-0.33	0.741669	0.962156
hsa-let-7d-3p	67.125	0.089	0.213	0.830993	0.973504
hsa-miR-10396a-3p/10396b-3p	8.828	0.078	0.255	0.79834	0.973504
hsa-miR-10a-3p	25.498	0.094	0.255	0.798356	0.973504
hsa-miR-125b-1-3p	664.849	0.05	0.226	0.821394	0.973504
hsa-miR-1275	5.459	0.079	0.21	0.833626	0.973504
hsa-miR-129-5p	6.76	0.106	0.225	0.821846	0.973504
hsa-miR-181d-5p	33.403	-0.07	-0.198	0.843323	0.973504
hsa-miR-18a-5p	8.239	-0.106	-0.217	0.828567	0.973504
hsa-miR-193a-3p	769.82	-0.067	-0.189	0.849733	0.973504
hsa-miR-20a-5p	29.954	-0.098	-0.219	0.826733	0.973504
hsa-miR-221-5p	106.667	-0.071	-0.226	0.820899	0.973504
hsa-miR-224-3p	10.341	0.111	0.219	0.826936	0.973504
hsa-miR-30c-1-3p	6.701	-0.106	-0.207	0.836004	0.973504
hsa-miR-30d-3p	16.612	-0.093	-0.207	0.836089	0.973504
hsa-miR-3125-5p	4.761	0.073	0.198	0.843417	0.973504
hsa-miR-3158-3p	31.375	0.082	0.202	0.839882	0.973504
hsa-miR-330-3p	11.432	-0.09	-0.221	0.825124	0.973504
hsa-miR-33b-5p	57.133	-0.102	-0.207	0.835776	0.973504
hsa-miR-365a-3p/365b-3p	27.988	-0.11	-0.248	0.803784	0.973504
hsa-miR-374b-5p	5.297	0.094	0.19	0.849102	0.973504
hsa-miR-4286	15.71	-0.105	-0.231	0.817683	0.973504
hsa-miR-548h-5p	5.17	0.081	0.213	0.831006	0.973504
hsa-miR-629-5p	64.009	0.134	0.255	0.799087	0.973504
hsa-miR-708-3p	6.038	0.066	0.233	0.815892	0.973504
hsa-miR-744-3p	5.221	0.115	0.244	0.807185	0.973504
hsa-miR-889-3p	33.12	-0.107	-0.195	0.845563	0.973504
hsa-miR-376c-3p	61.254	-0.058	-0.18	0.85731	0.976713
hsa-miR-625-3p	28.317	-0.103	-0.183	0.855186	0.976713
hsa-miR-1287-5p	56.124	0.08	0.155	0.876864	0.977213
hsa-miR-133a-3p/133b	7.387	0.071	0.165	0.868753	0.977213
hsa-miR-154-5p	14.794	-0.078	-0.168	0.866652	0.977213
hsa-miR-16-5p	2294.14	0.061	0.157	0.875462	0.977213
hsa-miR-185-3p	5.587	0.049	0.163	0.870265	0.977213
hsa-miR-365a-5p	8.786	0.091	0.163	0.870186	0.977213
hsa-miR-433-3p	21.809	0.066	0.159	0.873935	0.977213
hsa-miR-6503-3p	25.308	-0.08	-0.173	0.862771	0.977213
hsa-miR-125a-3p	16.945	0.059	0.151	0.879836	0.977861
hsa-miR-455-5p	45.006	-0.056	-0.144	0.885641	0.981646
hsa-miR-30b-5p/30c-5p	844.381	-0.043	-0.138	0.890248	0.984085
hsa-miR-142-5p	9.403	0.058	0.119	0.905543	0.990287
hsa-miR-218-5p	74.356	-0.049	-0.122	0.903032	0.990287
hsa-miR-30e-5p	525.876	0.043	0.126	0.899809	0.990287
hsa-miR-548e-5p	7.88	-0.057	-0.12	0.904221	0.990287
hsa-miR-10401-3p	28.929	-0.021	-0.054	0.956645	0.995638
hsa-miR-1296-5p	45.205	-0.022	-0.062	0.950708	0.995638
hsa-miR-145-3p	71.852	-0.023	-0.074	0.940817	0.995638
hsa-miR-181c-3p	37.881	-0.016	-0.044	0.964741	0.995638
hsa-miR-2116-5p	4.755	-0.053	-0.097	0.923073	0.995638
hsa-miR-26b-3p	7.709	0.046	0.103	0.917636	0.995638
hsa-miR-296-5p	6.228	0.045	0.082	0.934888	0.995638
hsa-miR-337-3p	12.817	-0.031	-0.059	0.95271	0.995638
hsa-miR-33a-5p	25.604	-0.043	-0.09	0.928182	0.995638
hsa-miR-340-5p	31.894	0.026	0.057	0.954865	0.995638
hsa-miR-369-5p	20.354	-0.024	-0.039	0.968861	0.995638
hsa-miR-374a-5p	20.631	0.02	0.049	0.960559	0.995638
hsa-miR-380-3p	6.695	-0.036	-0.064	0.949132	0.995638
hsa-miR-381-3p	1617.75	-0.013	-0.071	0.943446	0.995638
hsa-miR-410-3p	148.153	-0.024	-0.065	0.948563	0.995638
hsa-miR-424-5p	196.071	-0.015	-0.049	0.961179	0.995638
hsa-miR-550a-3-5p/550a-5p/550b-2-5p	14.352	-0.01	-0.039	0.968574	0.995638
hsa-miR-5699-5p	8.937	0.021	0.043	0.965945	0.995638
hsa-miR-590-3p	7.156	0.035	0.07	0.944133	0.995638
hsa-miR-616-5p	6.397	0.032	0.101	0.919827	0.995638
hsa-miR-874-3p	28.296	0.056	0.109	0.912899	0.995638
hsa-miR-887-5p	5.139	-0.032	-0.081	0.935145	0.995638
hsa-miR-92b-5p	3.872	-0.012	-0.057	0.954573	0.995638
hsa-miR-98-5p	22.494	0.028	0.054	0.957216	0.995638
hsa-miR-29a-5p	56.095	0.011	0.028	0.977613	0.99961
hsa-miR-3173-5p	6.55	0.012	0.028	0.977449	0.99961
hsa-miR-1303-3p	11.594	0.001	0	0.999853	1
hsa-miR-15a-5p	194.171	-0.004	-0.014	0.988649	1
hsa-miR-193b-3p	600.347	0.004	0.012	0.990162	1
hsa-miR-2355-5p	8.134	0.005	0.013	0.98948	1
hsa-miR-3622a-5p	4.312	0	0	1	1
hsa-miR-374a-3p	8.866	-0.005	-0.01	0.991651	1
hsa-miR-4642	4.041	0	0	1	1
hsa-miR-4741	6.114	0	0	1	1
hsa-miR-4773	5.703	0	0	1	1
hsa-let-7c-3p	2.15	0.233	1.284	0.198982	NA
hsa-let-7f-1-3p	3.515	0.185	1.414	0.157482	NA
hsa-let-7f-2-3p	1.788	0	0	1	NA
hsa-let-7g-3p	1.415	0.179	1.025	0.305343	NA
hsa-miR-1-3p	0	NA	NA	NA	NA
hsa-miR-1-5p	0	NA	NA	NA	NA
hsa-miR-101-2-5p	0	NA	NA	NA	NA
hsa-miR-10226	0	NA	NA	NA	NA
hsa-miR-10392-3p	0	NA	NA	NA	NA
hsa-miR-10392-5p	0	NA	NA	NA	NA
hsa-miR-10393-3p	0	NA	NA	NA	NA
hsa-miR-10393-5p	0	NA	NA	NA	NA
hsa-miR-10394-3p	0	NA	NA	NA	NA
hsa-miR-10394-5p	0	NA	NA	NA	NA
hsa-miR-10395-3p	2.016	0.206	1.209	0.226713	NA
hsa-miR-10395-5p	0	NA	NA	NA	NA
hsa-miR-10396a-5p/10396b-5p	3.657	-0.317	-1.378	0.168127	NA
hsa-miR-10397-3p	0	NA	NA	NA	NA
hsa-miR-10397-5p	0	NA	NA	NA	NA
hsa-miR-10398-3p	0	NA	NA	NA	NA
hsa-miR-10398-5p	0	NA	NA	NA	NA
hsa-miR-10399-3p	0	NA	NA	NA	NA
hsa-miR-10399-5p	0	NA	NA	NA	NA
hsa-miR-103a-1-5p/103a-2-5p	0.697	0	0	1	NA
hsa-miR-103b	0	NA	NA	NA	NA
hsa-miR-10400-3p	0	NA	NA	NA	NA
hsa-miR-10400-5p	0	NA	NA	NA	NA
hsa-miR-10401-5p	0	NA	NA	NA	NA
hsa-miR-105-3p	0	NA	NA	NA	NA
hsa-miR-105-5p	1.177	-0.293	-0.961	0.336414	NA
hsa-miR-10522-5p	0	NA	NA	NA	NA
hsa-miR-10523-5p	0	NA	NA	NA	NA
hsa-miR-10524-5p	0	NA	NA	NA	NA
hsa-miR-10525-3p	0	NA	NA	NA	NA
hsa-miR-10526-3p	0.399	0	0	1	NA
hsa-miR-106a-3p	0	NA	NA	NA	NA
hsa-miR-11181-3p	0	NA	NA	NA	NA
hsa-miR-11181-5p	0	NA	NA	NA	NA
hsa-miR-11399	0	NA	NA	NA	NA
hsa-miR-11400	0	NA	NA	NA	NA
hsa-miR-11401	0.57	0	0	1	NA
hsa-miR-1178-3p	0	NA	NA	NA	NA
hsa-miR-1178-5p	0	NA	NA	NA	NA
hsa-miR-1179-3p	0	NA	NA	NA	NA
hsa-miR-1179-5p	1.249	-0.225	-0.889	0.37376	NA
hsa-miR-1180-5p	0	NA	NA	NA	NA
hsa-miR-1181-3p	0	NA	NA	NA	NA
hsa-miR-1181-5p	0	NA	NA	NA	NA
hsa-miR-1182	0	NA	NA	NA	NA
hsa-miR-1183	0	NA	NA	NA	NA
hsa-miR-1184	0	NA	NA	NA	NA
hsa-miR-1193-3p	0	NA	NA	NA	NA
hsa-miR-1193-5p	0	NA	NA	NA	NA
hsa-miR-1199-3p	0	NA	NA	NA	NA
hsa-miR-1199-5p	0	NA	NA	NA	NA
hsa-miR-1200	0	NA	NA	NA	NA
hsa-miR-1202	0	NA	NA	NA	NA
hsa-miR-1203	0	NA	NA	NA	NA
hsa-miR-1204	0	NA	NA	NA	NA
hsa-miR-1205	0	NA	NA	NA	NA
hsa-miR-1206	0	NA	NA	NA	NA
hsa-miR-1207-3p	0	NA	NA	NA	NA
hsa-miR-1207-5p	0	NA	NA	NA	NA
hsa-miR-1208	0	NA	NA	NA	NA
hsa-miR-12113	0	NA	NA	NA	NA
hsa-miR-12114	0	NA	NA	NA	NA
hsa-miR-12115	0	NA	NA	NA	NA
hsa-miR-12116	0	NA	NA	NA	NA
hsa-miR-12117	0	NA	NA	NA	NA
hsa-miR-12118	0	NA	NA	NA	NA
hsa-miR-12119	0	NA	NA	NA	NA
hsa-miR-12120	0	NA	NA	NA	NA
hsa-miR-12121	0	NA	NA	NA	NA
hsa-miR-12122	0	NA	NA	NA	NA
hsa-miR-12123	0	NA	NA	NA	NA
hsa-miR-12124	0	NA	NA	NA	NA
hsa-miR-12125	0	NA	NA	NA	NA
hsa-miR-12126	0	NA	NA	NA	NA
hsa-miR-12127	0	NA	NA	NA	NA
hsa-miR-12128	0	NA	NA	NA	NA
hsa-miR-12129	0	NA	NA	NA	NA
hsa-miR-12130	0	NA	NA	NA	NA
hsa-miR-12131	0	NA	NA	NA	NA
hsa-miR-12132	0	NA	NA	NA	NA
hsa-miR-12133	0	NA	NA	NA	NA
hsa-miR-12135	0	NA	NA	NA	NA
hsa-miR-12136	190.194	1.275	2.357	NA	NA
hsa-miR-122-3p	0	NA	NA	NA	NA
hsa-miR-122-5p	0	NA	NA	NA	NA
hsa-miR-1224-3p	0	NA	NA	NA	NA
hsa-miR-1224-5p	0	NA	NA	NA	NA
hsa-miR-1225-3p	0	NA	NA	NA	NA
hsa-miR-1225-5p	0	NA	NA	NA	NA
hsa-miR-1226-3p	0	NA	NA	NA	NA
hsa-miR-1226-5p	0	NA	NA	NA	NA
hsa-miR-1227-3p	0	NA	NA	NA	NA
hsa-miR-1227-5p	0	NA	NA	NA	NA
hsa-miR-1228-3p	0.802	-0.112	-0.511	0.60954	NA
hsa-miR-1228-5p	0	NA	NA	NA	NA
hsa-miR-1229-3p	0	NA	NA	NA	NA
hsa-miR-1229-5p	0	NA	NA	NA	NA
hsa-miR-1229-5p.SNPB	0	NA	NA	NA	NA
hsa-miR-122b-3p	0	NA	NA	NA	NA
hsa-miR-122b-5p	0	NA	NA	NA	NA
hsa-miR-1231-3p	0.745	0	0	1	NA
hsa-miR-1231-5p	0	NA	NA	NA	NA
hsa-miR-1233-3p	0	NA	NA	NA	NA
hsa-miR-1233-5p	0	NA	NA	NA	NA
hsa-miR-1234-3p	0	NA	NA	NA	NA
hsa-miR-1236-3p	0	NA	NA	NA	NA
hsa-miR-1236-5p	0	NA	NA	NA	NA
hsa-miR-1237-3p	0	NA	NA	NA	NA
hsa-miR-1237-5p	0	NA	NA	NA	NA
hsa-miR-1238-3p	0	NA	NA	NA	NA
hsa-miR-1238-5p	0	NA	NA	NA	NA
hsa-miR-124-3p	0	NA	NA	NA	NA
hsa-miR-124-5p	0	NA	NA	NA	NA
hsa-miR-1243	0	NA	NA	NA	NA
hsa-miR-1244	0	NA	NA	NA	NA
hsa-miR-1245a	0.264	-0.14	-0.413	0.679557	NA
hsa-miR-1245b-3p	0	NA	NA	NA	NA
hsa-miR-1245b-5p	0	NA	NA	NA	NA
hsa-miR-1247-3p	0	NA	NA	NA	NA
hsa-miR-1247-5p	0	NA	NA	NA	NA
hsa-miR-1248	0	NA	NA	NA	NA
hsa-miR-1249-5p	0	NA	NA	NA	NA
hsa-miR-1250-3p	0	NA	NA	NA	NA
hsa-miR-1250-5p	0	NA	NA	NA	NA
hsa-miR-1251-3p	0	NA	NA	NA	NA
hsa-miR-1251-5p	0	NA	NA	NA	NA
hsa-miR-1252-3p	0	NA	NA	NA	NA
hsa-miR-1252-5p	0	NA	NA	NA	NA
hsa-miR-1253	0	NA	NA	NA	NA
hsa-miR-1255a	0.285	0	0	1	NA
hsa-miR-1255b-2-3p	0	NA	NA	NA	NA
hsa-miR-1255b-5p	0	NA	NA	NA	NA
hsa-miR-1256-3p	0	NA	NA	NA	NA
hsa-miR-1256-5p	0.279	0	0	1	NA
hsa-miR-1257	0	NA	NA	NA	NA
hsa-miR-1258	0	NA	NA	NA	NA
hsa-miR-126-3p	0	NA	NA	NA	NA
hsa-miR-126-5p	0	NA	NA	NA	NA
hsa-miR-1260a/1260b	9.594	-0.271	-1.826	NA	NA
hsa-miR-1261	0	NA	NA	NA	NA
hsa-miR-1262	2.728	0.318	1.471	0.141221	NA
hsa-miR-1263-3p	0	NA	NA	NA	NA
hsa-miR-1263-5p	0	NA	NA	NA	NA
hsa-miR-1264	0	NA	NA	NA	NA
hsa-miR-1265-3p	0	NA	NA	NA	NA
hsa-miR-1265-5p	0	NA	NA	NA	NA
hsa-miR-1266-3p	0	NA	NA	NA	NA
hsa-miR-1266-5p	0	NA	NA	NA	NA
hsa-miR-1267	0	NA	NA	NA	NA
hsa-miR-1268a/1268b	0.855	0	0	1	NA
hsa-miR-1269a-3p	0	NA	NA	NA	NA
hsa-miR-1269a-5p	0	NA	NA	NA	NA
hsa-miR-1269b	0.559	0	0	1	NA
hsa-miR-1270-3p	0	NA	NA	NA	NA
hsa-miR-1270-5p	0	NA	NA	NA	NA
hsa-miR-1271-3p	0.901	0	0	1	NA
hsa-miR-1272	0	NA	NA	NA	NA
hsa-miR-1273c	0	NA	NA	NA	NA
hsa-miR-1273h-3p	0	NA	NA	NA	NA
hsa-miR-1273h-5p	0.527	-0.225	-0.666	0.505711	NA
hsa-miR-1277-3p	0	NA	NA	NA	NA
hsa-miR-1277-5p	2.291	0.051	0.148	0.88235	NA
hsa-miR-1278	0.485	-0.214	-0.634	0.526155	NA
hsa-miR-1279	0	NA	NA	NA	NA
hsa-miR-128-1-5p	0	NA	NA	NA	NA
hsa-miR-128-2-5p	0	NA	NA	NA	NA
hsa-miR-1281	0	NA	NA	NA	NA
hsa-miR-1282	0	NA	NA	NA	NA
hsa-miR-1283	1.628	-0.412	-1.261	0.207445	NA
hsa-miR-1284-3p	0	NA	NA	NA	NA
hsa-miR-1284-5p	0	NA	NA	NA	NA
hsa-miR-1285-5p	1.698	-0.14	-0.804	0.421475	NA
hsa-miR-1286-3p	0	NA	NA	NA	NA
hsa-miR-1286-5p	0	NA	NA	NA	NA
hsa-miR-1287-3p	0	NA	NA	NA	NA
hsa-miR-1288-3p	0	NA	NA	NA	NA
hsa-miR-1288-5p	0	NA	NA	NA	NA
hsa-miR-1289-3p	0	NA	NA	NA	NA
hsa-miR-1289-5p	0	NA	NA	NA	NA
hsa-miR-129-1-3p/129-2-3p	2.105	-0.088	-0.238	0.811845	NA
hsa-miR-1290	0	NA	NA	NA	NA
hsa-miR-1291	3.519	0.16	0.466	0.641239	NA
hsa-miR-1292-3p	0	NA	NA	NA	NA
hsa-miR-1292-5p	0	NA	NA	NA	NA
hsa-miR-1293-3p	0	NA	NA	NA	NA
hsa-miR-1293-5p	0	NA	NA	NA	NA
hsa-miR-1294-3p	0.593	-0.239	-0.709	0.478447	NA
hsa-miR-1294-5p	1.121	-0.29	-0.943	0.345482	NA
hsa-miR-1295a	0	NA	NA	NA	NA
hsa-miR-1295b-3p	0	NA	NA	NA	NA
hsa-miR-1295b-5p	0	NA	NA	NA	NA
hsa-miR-1296-3p	2.516	-0.058	-0.266	0.790273	NA
hsa-miR-1297	0	NA	NA	NA	NA
hsa-miR-1298-3p	0	NA	NA	NA	NA
hsa-miR-1298-5p	0	NA	NA	NA	NA
hsa-miR-1299	0	NA	NA	NA	NA
hsa-miR-1301-5p	0	NA	NA	NA	NA
hsa-miR-1302-3p	0	NA	NA	NA	NA
hsa-miR-1302-5p	0	NA	NA	NA	NA
hsa-miR-1303-5p	0	NA	NA	NA	NA
hsa-miR-1304-3p	0	NA	NA	NA	NA
hsa-miR-1304-5p	0.969	0	0	1	NA
hsa-miR-1305-5p	0.485	-0.214	-0.634	0.526155	NA
hsa-miR-1306-3p	0	NA	NA	NA	NA
hsa-miR-130a-5p	1.347	-0.097	-0.577	0.563702	NA
hsa-miR-1321	0	NA	NA	NA	NA
hsa-miR-1322	0	NA	NA	NA	NA
hsa-miR-1324	0	NA	NA	NA	NA
hsa-miR-133a-5p	0	NA	NA	NA	NA
hsa-miR-1343-3p	2.633	-0.312	-1.257	0.208876	NA
hsa-miR-1343-5p	0	NA	NA	NA	NA
hsa-miR-135a-2-3p	0	NA	NA	NA	NA
hsa-miR-135a-3p	0	NA	NA	NA	NA
hsa-miR-135a-5p	0	NA	NA	NA	NA
hsa-miR-135b-3p	0	NA	NA	NA	NA
hsa-miR-135b-5p	0.198	-0.107	-0.322	0.747712	NA
hsa-miR-137-3p	6.127	-0.227	-1.451	NA	NA
hsa-miR-137-5p	0	NA	NA	NA	NA
hsa-miR-138-2-3p	0	NA	NA	NA	NA
hsa-miR-139-3p	0	NA	NA	NA	NA
hsa-miR-139-5p	0	NA	NA	NA	NA
hsa-miR-141-3p	3.805	0.131	0.335	0.737795	NA
hsa-miR-141-5p	0	NA	NA	NA	NA
hsa-miR-142-3p	0	NA	NA	NA	NA
hsa-miR-144-3p	0	NA	NA	NA	NA
hsa-miR-144-5p	0	NA	NA	NA	NA
hsa-miR-1468-3p	0	NA	NA	NA	NA
hsa-miR-1469	0	NA	NA	NA	NA
hsa-miR-146a-3p	0	NA	NA	NA	NA
hsa-miR-1470	0	NA	NA	NA	NA
hsa-miR-1471	0	NA	NA	NA	NA
hsa-miR-147a	0	NA	NA	NA	NA
hsa-miR-147b-3p	0.298	0	0	1	NA
hsa-miR-147b-5p	0	NA	NA	NA	NA
hsa-miR-148a-5p	0	NA	NA	NA	NA
hsa-miR-149-3p	0	NA	NA	NA	NA
hsa-miR-150-3p	0	NA	NA	NA	NA
hsa-miR-150-5p	0	NA	NA	NA	NA
hsa-miR-153-3p	0	NA	NA	NA	NA
hsa-miR-153-5p	0	NA	NA	NA	NA
hsa-miR-1537-3p	0	NA	NA	NA	NA
hsa-miR-1537-5p	0	NA	NA	NA	NA
hsa-miR-1538	2.973	-0.224	-1.189	0.23452	NA
hsa-miR-1539	0	NA	NA	NA	NA
hsa-miR-154-3p	0	NA	NA	NA	NA
hsa-miR-155-3p	0	NA	NA	NA	NA
hsa-miR-1587	0	NA	NA	NA	NA
hsa-miR-15a-3p	0	NA	NA	NA	NA
hsa-miR-16-1-3p	0.461	-0.208	-0.617	0.537521	NA
hsa-miR-181b-2-3p	0	NA	NA	NA	NA
hsa-miR-181b-3p	0	NA	NA	NA	NA
hsa-miR-181d-3p	0	NA	NA	NA	NA
hsa-miR-182-3p	0	NA	NA	NA	NA
hsa-miR-1825	0	NA	NA	NA	NA
hsa-miR-1827	0	NA	NA	NA	NA
hsa-miR-183-3p	0.693	-0.254	-0.765	0.444162	NA
hsa-miR-183-5p	0	NA	NA	NA	NA
hsa-miR-184	2.556	-0.111	-0.853	0.393526	NA
hsa-miR-185-5p	1.52	-0.215	-0.938	0.348157	NA
hsa-miR-186-3p	0.626	0.144	0.784	0.433065	NA
hsa-miR-187-3p	0	NA	NA	NA	NA
hsa-miR-187-5p	0	NA	NA	NA	NA
hsa-miR-188-3p	0	NA	NA	NA	NA
hsa-miR-18b-3p	0	NA	NA	NA	NA
hsa-miR-18b-5p	0	NA	NA	NA	NA
hsa-miR-1908-5p	0.399	0	0	1	NA
hsa-miR-1909-3p	0	NA	NA	NA	NA
hsa-miR-1909-5p	0	NA	NA	NA	NA
hsa-miR-190a-3p	1.503	0.242	0.793	0.427491	NA
hsa-miR-190b-3p	0	NA	NA	NA	NA
hsa-miR-190b-5p	0	NA	NA	NA	NA
hsa-miR-1910-3p	0	NA	NA	NA	NA
hsa-miR-1911-3p	0	NA	NA	NA	NA
hsa-miR-1911-5p	0	NA	NA	NA	NA
hsa-miR-1912-3p	0	NA	NA	NA	NA
hsa-miR-1912-5p	0	NA	NA	NA	NA
hsa-miR-1913-3p	0.447	0	0	1	NA
hsa-miR-1913-5p	3.48	-0.347	-1.597	0.110188	NA
hsa-miR-1914-3p	0	NA	NA	NA	NA
hsa-miR-1914-5p	0	NA	NA	NA	NA
hsa-miR-1915-3p	0	NA	NA	NA	NA
hsa-miR-1915-5p	0	NA	NA	NA	NA
hsa-miR-192-3p	0	NA	NA	NA	NA
hsa-miR-194-3p	0	NA	NA	NA	NA
hsa-miR-194-5p	2.17	-0.14	-0.889	0.373762	NA
hsa-miR-196a-1-3p	0	NA	NA	NA	NA
hsa-miR-197-5p	2.176	-0.309	-1.189	0.234516	NA
hsa-miR-1972	0	NA	NA	NA	NA
hsa-miR-1973	0	NA	NA	NA	NA
hsa-miR-1976	0	NA	NA	NA	NA
hsa-miR-198	0	NA	NA	NA	NA
hsa-miR-19a-5p	0.399	0	0	1	NA
hsa-miR-19b-1-5p	0.208	-0.112	-0.334	0.738184	NA
hsa-miR-19b-2-5p	0	NA	NA	NA	NA
hsa-miR-200a-3p	0	NA	NA	NA	NA
hsa-miR-200a-5p	0	NA	NA	NA	NA
hsa-miR-200b-3p	0	NA	NA	NA	NA
hsa-miR-200b-5p	0	NA	NA	NA	NA
hsa-miR-200c-3p	0	NA	NA	NA	NA
hsa-miR-200c-5p	0	NA	NA	NA	NA
hsa-miR-202-3p	0	NA	NA	NA	NA
hsa-miR-202-5p	0	NA	NA	NA	NA
hsa-miR-203a-5p	0	NA	NA	NA	NA
hsa-miR-203b-3p	0	NA	NA	NA	NA
hsa-miR-203b-5p	0	NA	NA	NA	NA
hsa-miR-204-3p	0	NA	NA	NA	NA
hsa-miR-205-3p	0	NA	NA	NA	NA
hsa-miR-2052	0	NA	NA	NA	NA
hsa-miR-2053	0	NA	NA	NA	NA
hsa-miR-2054	0	NA	NA	NA	NA
hsa-miR-206	0	NA	NA	NA	NA
hsa-miR-208a-3p	0	NA	NA	NA	NA
hsa-miR-208a-5p	0	NA	NA	NA	NA
hsa-miR-208b-3p	0	NA	NA	NA	NA
hsa-miR-208b-5p	0	NA	NA	NA	NA
hsa-miR-20a-3p	1.982	0.182	0.64	0.522184	NA
hsa-miR-20b-3p	0	NA	NA	NA	NA
hsa-miR-20b-5p	0	NA	NA	NA	NA
hsa-miR-211-3p	0	NA	NA	NA	NA
hsa-miR-211-5p	0	NA	NA	NA	NA
hsa-miR-2113-3p	0	NA	NA	NA	NA
hsa-miR-2113-5p	0	NA	NA	NA	NA
hsa-miR-2115-3p	0	NA	NA	NA	NA
hsa-miR-2115-5p	0	NA	NA	NA	NA
hsa-miR-2117-3p	0	NA	NA	NA	NA
hsa-miR-2117-5p	0	NA	NA	NA	NA
hsa-miR-212-5p	1.45	-0.375	-1.161	0.245786	NA
hsa-miR-215-3p	0	NA	NA	NA	NA
hsa-miR-216a-3p	1.259	-0.059	-0.157	0.875561	NA
hsa-miR-216a-5p	0.593	-0.239	-0.709	0.478447	NA
hsa-miR-216b-3p	0	NA	NA	NA	NA
hsa-miR-216b-5p	0	NA	NA	NA	NA
hsa-miR-217-3p	0	NA	NA	NA	NA
hsa-miR-217-5p	0	NA	NA	NA	NA
hsa-miR-218-1-3p	0	NA	NA	NA	NA
hsa-miR-219a-1-3p	0	NA	NA	NA	NA
hsa-miR-219a-2-3p	0	NA	NA	NA	NA
hsa-miR-219a-5p	1.868	-0.092	-0.666	0.505718	NA
hsa-miR-219b-3p	0	NA	NA	NA	NA
hsa-miR-219b-5p	0	NA	NA	NA	NA
hsa-miR-223-3p	2.24	0.238	0.588	0.556716	NA
hsa-miR-223-5p	0	NA	NA	NA	NA
hsa-miR-2276-3p	0	NA	NA	NA	NA
hsa-miR-2276-5p	0	NA	NA	NA	NA
hsa-miR-2278-3p	0	NA	NA	NA	NA
hsa-miR-2278-5p	0	NA	NA	NA	NA
hsa-miR-2355-3p	0.264	-0.14	-0.413	0.679557	NA
hsa-miR-2392	0	NA	NA	NA	NA
hsa-miR-23a-5p	0	NA	NA	NA	NA
hsa-miR-23b-5p	0.346	-0.172	-0.511	0.609535	NA
hsa-miR-23c	0	NA	NA	NA	NA
hsa-miR-24-1-5p	0	NA	NA	NA	NA
hsa-miR-2467-3p	0	NA	NA	NA	NA
hsa-miR-25-5p	3.636	-0.305	-1.435	0.151297	NA
hsa-miR-2681-3p	0	NA	NA	NA	NA
hsa-miR-2681-5p	0	NA	NA	NA	NA
hsa-miR-26a-1-3p	0	NA	NA	NA	NA
hsa-miR-26a-2-3p	0.264	-0.14	-0.413	0.679557	NA
hsa-miR-27b-5p	23.993	-0.007	-0.014	NA	NA
hsa-miR-2861-3p	0	NA	NA	NA	NA
hsa-miR-2861-5p	0	NA	NA	NA	NA
hsa-miR-2909	0	NA	NA	NA	NA
hsa-miR-297	0	NA	NA	NA	NA
hsa-miR-298-3p	0	NA	NA	NA	NA
hsa-miR-298-5p	0	NA	NA	NA	NA
hsa-miR-29b-1-5p	3.871	0.128	0.431	0.666731	NA
hsa-miR-29b-2-5p	0	NA	NA	NA	NA
hsa-miR-29c-5p	0	NA	NA	NA	NA
hsa-miR-300	0	NA	NA	NA	NA
hsa-miR-301a-5p	0.396	-0.189	-0.56	0.575335	NA
hsa-miR-301b-5p	0	NA	NA	NA	NA
hsa-miR-302a-3p	0	NA	NA	NA	NA
hsa-miR-302a-5p	0.208	-0.112	-0.334	0.738184	NA
hsa-miR-302b-3p	0.416	-0.194	-0.577	0.563696	NA
hsa-miR-302b-5p	0	NA	NA	NA	NA
hsa-miR-302c-3p	0	NA	NA	NA	NA
hsa-miR-302c-5p	0	NA	NA	NA	NA
hsa-miR-302d-3p	1.177	-0.293	-0.961	0.336414	NA
hsa-miR-302d-5p	0	NA	NA	NA	NA
hsa-miR-302e	0	NA	NA	NA	NA
hsa-miR-302f	0	NA	NA	NA	NA
hsa-miR-3059-3p	0	NA	NA	NA	NA
hsa-miR-3059-5p	0	NA	NA	NA	NA
hsa-miR-3064-3p	0	NA	NA	NA	NA
hsa-miR-3064-5p	0	NA	NA	NA	NA
hsa-miR-3065-3p	0	NA	NA	NA	NA
hsa-miR-3065-5p	0	NA	NA	NA	NA
hsa-miR-3074-3p	0	NA	NA	NA	NA
hsa-miR-3074-5p	0.513	0	0	1	NA
hsa-miR-3085-3p	0	NA	NA	NA	NA
hsa-miR-3085-5p	0	NA	NA	NA	NA
hsa-miR-30b-3p	0.33	-0.167	-0.494	0.621433	NA
hsa-miR-3115	0	NA	NA	NA	NA
hsa-miR-3116	0.909	0.256	1.054	0.292083	NA
hsa-miR-3117-5p	0	NA	NA	NA	NA
hsa-miR-3118	0	NA	NA	NA	NA
hsa-miR-3119	0	NA	NA	NA	NA
hsa-miR-3120-3p	0.132	-0.067	-0.211	0.83317	NA
hsa-miR-3120-5p	0	NA	NA	NA	NA
hsa-miR-3121-3p	0.372	0	0	1	NA
hsa-miR-3121-5p	0	NA	NA	NA	NA
hsa-miR-3122	0	NA	NA	NA	NA
hsa-miR-3123	0	NA	NA	NA	NA
hsa-miR-3124-3p	0	NA	NA	NA	NA
hsa-miR-3124-5p	0	NA	NA	NA	NA
hsa-miR-3125-3p	0	NA	NA	NA	NA
hsa-miR-3126-3p	0	NA	NA	NA	NA
hsa-miR-3127-3p	0	NA	NA	NA	NA
hsa-miR-3127-5p	0	NA	NA	NA	NA
hsa-miR-3128	0.277	-0.145	-0.43	0.667459	NA
hsa-miR-3129-3p	1.943	0.146	1.058	0.290275	NA
hsa-miR-3129-5p	0	NA	NA	NA	NA
hsa-miR-3130-3p.SNPD	0	NA	NA	NA	NA
hsa-miR-3130-5p	0	NA	NA	NA	NA
hsa-miR-3130-5p.SNPD	0	NA	NA	NA	NA
hsa-miR-3131	0	NA	NA	NA	NA
hsa-miR-3132	0	NA	NA	NA	NA
hsa-miR-3133	0.171	0	0	1	NA
hsa-miR-3134	0	NA	NA	NA	NA
hsa-miR-3135a	0	NA	NA	NA	NA
hsa-miR-3135b	0	NA	NA	NA	NA
hsa-miR-3136-3p	0	NA	NA	NA	NA
hsa-miR-3136-5p	1.591	0.309	1.268	0.204971	NA
hsa-miR-3137	0	NA	NA	NA	NA
hsa-miR-3138-3p	1.384	-0.299	-1.022	0.307003	NA
hsa-miR-3138-5p	0	NA	NA	NA	NA
hsa-miR-3139-3p	0	NA	NA	NA	NA
hsa-miR-3139-5p	0	NA	NA	NA	NA
hsa-miR-3140-3p	0	NA	NA	NA	NA
hsa-miR-3140-5p	0	NA	NA	NA	NA
hsa-miR-3141	0	NA	NA	NA	NA
hsa-miR-3142	0	NA	NA	NA	NA
hsa-miR-3143	1.577	-0.21	-0.943	0.345486	NA
hsa-miR-3144-3p	0.791	-0.265	-0.815	0.415209	NA
hsa-miR-3144-5p	0.795	-0.258	-0.804	0.42147	NA
hsa-miR-3145-3p	0	NA	NA	NA	NA
hsa-miR-3145-5p	1.339	0.03	0.086	0.931784	NA
hsa-miR-3146	0	NA	NA	NA	NA
hsa-miR-3147	0	NA	NA	NA	NA
hsa-miR-3148	0	NA	NA	NA	NA
hsa-miR-3149	0	NA	NA	NA	NA
hsa-miR-3150a-3p	0	NA	NA	NA	NA
hsa-miR-3150a-5p	0	NA	NA	NA	NA
hsa-miR-3150b-3p	0	NA	NA	NA	NA
hsa-miR-3150b-5p	0	NA	NA	NA	NA
hsa-miR-3151-3p	0	NA	NA	NA	NA
hsa-miR-3151-5p	0	NA	NA	NA	NA
hsa-miR-3152-3p	2.318	-0.149	-0.939	0.347816	NA
hsa-miR-3153-3p	0	NA	NA	NA	NA
hsa-miR-3153-5p	0	NA	NA	NA	NA
hsa-miR-3154	0	NA	NA	NA	NA
hsa-miR-3155a-3p/3155b	0	NA	NA	NA	NA
hsa-miR-3155a-5p	0	NA	NA	NA	NA
hsa-miR-3156-3p	0	NA	NA	NA	NA
hsa-miR-3156-5p	0	NA	NA	NA	NA
hsa-miR-3157-3p	0.989	-0.281	-0.897	0.369647	NA
hsa-miR-3157-5p	0	NA	NA	NA	NA
hsa-miR-3158-5p	0	NA	NA	NA	NA
hsa-miR-3159	0	NA	NA	NA	NA
hsa-miR-3160-3p	3.519	-0.157	-1.104	0.269579	NA
hsa-miR-3160-5p	0	NA	NA	NA	NA
hsa-miR-3161-3p	0	NA	NA	NA	NA
hsa-miR-3161-5p	0	NA	NA	NA	NA
hsa-miR-3162-3p	0	NA	NA	NA	NA
hsa-miR-3162-5p	0.465	0	0	1	NA
hsa-miR-3163	0	NA	NA	NA	NA
hsa-miR-3164-3p	0	NA	NA	NA	NA
hsa-miR-3164-5p	0	NA	NA	NA	NA
hsa-miR-3165-3p	0	NA	NA	NA	NA
hsa-miR-3165-5p	0	NA	NA	NA	NA
hsa-miR-3166	0	NA	NA	NA	NA
hsa-miR-3167	2.621	0	0	1	NA
hsa-miR-3168	0	NA	NA	NA	NA
hsa-miR-3169-3p	0	NA	NA	NA	NA
hsa-miR-3169-5p	0	NA	NA	NA	NA
hsa-miR-3170	1.49	0	0	1	NA
hsa-miR-3171	0	NA	NA	NA	NA
hsa-miR-3173-3p	0	NA	NA	NA	NA
hsa-miR-3174	0.527	-0.225	-0.666	0.505711	NA
hsa-miR-3175-3p	0	NA	NA	NA	NA
hsa-miR-3175-5p	0	NA	NA	NA	NA
hsa-miR-3176-5p	0	NA	NA	NA	NA
hsa-miR-3177-5p	0	NA	NA	NA	NA
hsa-miR-3178	0	NA	NA	NA	NA
hsa-miR-3179-3p	0	NA	NA	NA	NA
hsa-miR-3179-5p	0	NA	NA	NA	NA
hsa-miR-3180-5p	0	NA	NA	NA	NA
hsa-miR-3180/3180-3p	1.026	0	0	1	NA
hsa-miR-3181	0	NA	NA	NA	NA
hsa-miR-3182	0	NA	NA	NA	NA
hsa-miR-3183-3p	0	NA	NA	NA	NA
hsa-miR-3183-5p	0	NA	NA	NA	NA
hsa-miR-3184-3p	0	NA	NA	NA	NA
hsa-miR-3184-5p	0	NA	NA	NA	NA
hsa-miR-3185	0	NA	NA	NA	NA
hsa-miR-3186-3p	0	NA	NA	NA	NA
hsa-miR-3186-5p	0	NA	NA	NA	NA
hsa-miR-3187-5p	0	NA	NA	NA	NA
hsa-miR-3188-3p	0	NA	NA	NA	NA
hsa-miR-3188-5p	0	NA	NA	NA	NA
hsa-miR-3189-3p	0	NA	NA	NA	NA
hsa-miR-3189-5p	0	NA	NA	NA	NA
hsa-miR-3190-3p	0	NA	NA	NA	NA
hsa-miR-3190-5p	0	NA	NA	NA	NA
hsa-miR-3191-3p	0	NA	NA	NA	NA
hsa-miR-3191-5p	0	NA	NA	NA	NA
hsa-miR-3192-3p	0	NA	NA	NA	NA
hsa-miR-3192-5p	0	NA	NA	NA	NA
hsa-miR-3193	0	NA	NA	NA	NA
hsa-miR-3194-3p	0	NA	NA	NA	NA
hsa-miR-3194-5p	0	NA	NA	NA	NA
hsa-miR-3195	0	NA	NA	NA	NA
hsa-miR-3196	0	NA	NA	NA	NA
hsa-miR-3197-3p	0	NA	NA	NA	NA
hsa-miR-3197-5p	0	NA	NA	NA	NA
hsa-miR-3198-3p	0	NA	NA	NA	NA
hsa-miR-3198-5p	0	NA	NA	NA	NA
hsa-miR-3199-3p	0	NA	NA	NA	NA
hsa-miR-3199-5p	0	NA	NA	NA	NA
hsa-miR-32-3p	0	NA	NA	NA	NA
hsa-miR-32-5p	2.629	0.362	1.016	0.309696	NA
hsa-miR-3200-5p	1.846	-0.306	-1.128	0.259326	NA
hsa-miR-3201	0	NA	NA	NA	NA
hsa-miR-3202	0	NA	NA	NA	NA
hsa-miR-320a-5p	0	NA	NA	NA	NA
hsa-miR-323a-5p	2.415	0.232	1.318	0.187442	NA
hsa-miR-323b-5p	0	NA	NA	NA	NA
hsa-miR-325-3p	0	NA	NA	NA	NA
hsa-miR-325-5p	0	NA	NA	NA	NA
hsa-miR-326-3p	2.659	-0.133	-0.943	0.345487	NA
hsa-miR-326-5p	0	NA	NA	NA	NA
hsa-miR-328-5p	0	NA	NA	NA	NA
hsa-miR-329-5p	1.727	-0.304	-1.103	0.26986	NA
hsa-miR-330-5p	2.892	-0.231	-1.201	0.22963	NA
hsa-miR-338-3p	2.183	0.315	1.392	0.163962	NA
hsa-miR-338-5p	0	NA	NA	NA	NA
hsa-miR-339-3p.SNPB	0	NA	NA	NA	NA
hsa-miR-33a-3p	0.967	0.205	0.957	0.338707	NA
hsa-miR-33b-3p	1.137	0.3	1.139	0.25461	NA
hsa-miR-340-3p	0	NA	NA	NA	NA
hsa-miR-342-5p	2.287	-0.152	-0.939	0.347816	NA
hsa-miR-345-3p	0	NA	NA	NA	NA
hsa-miR-346	0	NA	NA	NA	NA
hsa-miR-34b-3p	3.283	-0.348	-0.823	0.410692	NA
hsa-miR-3529-3p	0	NA	NA	NA	NA
hsa-miR-3529-5p	0	NA	NA	NA	NA
hsa-miR-3605-3p	1.443	-0.299	-1.031	0.302385	NA
hsa-miR-3605-5p	2.082	-0.117	-0.806	0.420054	NA
hsa-miR-3606-3p	0	NA	NA	NA	NA
hsa-miR-3606-5p	0	NA	NA	NA	NA
hsa-miR-3609	0	NA	NA	NA	NA
hsa-miR-3610	0	NA	NA	NA	NA
hsa-miR-3611-3p	0.298	0	0	1	NA
hsa-miR-3611-5p	0	NA	NA	NA	NA
hsa-miR-3612	0	NA	NA	NA	NA
hsa-miR-3613-5p	0	NA	NA	NA	NA
hsa-miR-3614-3p	0	NA	NA	NA	NA
hsa-miR-3614-5p	0	NA	NA	NA	NA
hsa-miR-3615-5p	0	NA	NA	NA	NA
hsa-miR-3616-3p	0	NA	NA	NA	NA
hsa-miR-3616-5p	0	NA	NA	NA	NA
hsa-miR-3617-3p	0	NA	NA	NA	NA
hsa-miR-3617-5p	0	NA	NA	NA	NA
hsa-miR-3618	0	NA	NA	NA	NA
hsa-miR-3619-3p	1.431	-0.298	-1.027	0.304597	NA
hsa-miR-3619-5p	3.41	0.32	1.555	0.119921	NA
hsa-miR-362-3p	2.062	0.242	1.28	0.200523	NA
hsa-miR-362-5p	0	NA	NA	NA	NA
hsa-miR-3620-3p	0	NA	NA	NA	NA
hsa-miR-3620-5p	0	NA	NA	NA	NA
hsa-miR-3621	0	NA	NA	NA	NA
hsa-miR-3622a-3p	0.228	0	0	1	NA
hsa-miR-3622b-3p	0	NA	NA	NA	NA
hsa-miR-3622b-5p	0	NA	NA	NA	NA
hsa-miR-363-3p	0	NA	NA	NA	NA
hsa-miR-363-5p	0	NA	NA	NA	NA
hsa-miR-3646	0	NA	NA	NA	NA
hsa-miR-3648-3p	0	NA	NA	NA	NA
hsa-miR-3648-5p	0	NA	NA	NA	NA
hsa-miR-3649	0	NA	NA	NA	NA
hsa-miR-3650	0	NA	NA	NA	NA
hsa-miR-3651	0.855	0	0	1	NA
hsa-miR-3652-3p	0	NA	NA	NA	NA
hsa-miR-3652-5p	0	NA	NA	NA	NA
hsa-miR-3654	0	NA	NA	NA	NA
hsa-miR-3655	0	NA	NA	NA	NA
hsa-miR-3657	0	NA	NA	NA	NA
hsa-miR-3658	0	NA	NA	NA	NA
hsa-miR-3659-3p	0.198	-0.107	-0.322	0.747712	NA
hsa-miR-3659-5p	0	NA	NA	NA	NA
hsa-miR-3660	0	NA	NA	NA	NA
hsa-miR-3662	0	NA	NA	NA	NA
hsa-miR-3663-3p	0	NA	NA	NA	NA
hsa-miR-3663-5p	0	NA	NA	NA	NA
hsa-miR-3664-3p	1.21	-0.295	-0.972	0.331258	NA
hsa-miR-3664-5p	0	NA	NA	NA	NA
hsa-miR-3665	0	NA	NA	NA	NA
hsa-miR-3666	0	NA	NA	NA	NA
hsa-miR-3667-3p	0	NA	NA	NA	NA
hsa-miR-3667-5p	0	NA	NA	NA	NA
hsa-miR-3668-3p	0	NA	NA	NA	NA
hsa-miR-3668-5p	0	NA	NA	NA	NA
hsa-miR-367-3p	0	NA	NA	NA	NA
hsa-miR-367-5p	0	NA	NA	NA	NA
hsa-miR-3670	0	NA	NA	NA	NA
hsa-miR-3671	0	NA	NA	NA	NA
hsa-miR-3672-3p	0	NA	NA	NA	NA
hsa-miR-3672-5p	0	NA	NA	NA	NA
hsa-miR-3674	0	NA	NA	NA	NA
hsa-miR-3675-3p	0	NA	NA	NA	NA
hsa-miR-3675-5p	2.424	-0.295	-1.234	0.217174	NA
hsa-miR-3677-5p	0	NA	NA	NA	NA
hsa-miR-3678-3p	0	NA	NA	NA	NA
hsa-miR-3678-5p	0	NA	NA	NA	NA
hsa-miR-3679-3p	0	NA	NA	NA	NA
hsa-miR-3679-5p	0	NA	NA	NA	NA
hsa-miR-3680-3p	0	NA	NA	NA	NA
hsa-miR-3680-5p	0	NA	NA	NA	NA
hsa-miR-3681-3p	0	NA	NA	NA	NA
hsa-miR-3681-5p	0	NA	NA	NA	NA
hsa-miR-3682-3p	0	NA	NA	NA	NA
hsa-miR-3682-5p	0	NA	NA	NA	NA
hsa-miR-3683-3p	0	NA	NA	NA	NA
hsa-miR-3683-5p	0	NA	NA	NA	NA
hsa-miR-3684	0	NA	NA	NA	NA
hsa-miR-3685	0	NA	NA	NA	NA
hsa-miR-3686	0	NA	NA	NA	NA
hsa-miR-3688-3p	0.833	-0.176	-0.683	0.494628	NA
hsa-miR-3688-5p	0	NA	NA	NA	NA
hsa-miR-3689a-3p	0	NA	NA	NA	NA
hsa-miR-3689a-5p/3689b-5p/3689e	0	NA	NA	NA	NA
hsa-miR-3689b-3p/3689c	0	NA	NA	NA	NA
hsa-miR-3689d	0	NA	NA	NA	NA
hsa-miR-3689f	0	NA	NA	NA	NA
hsa-miR-3690	0.636	-0.217	-0.719	0.472395	NA
hsa-miR-3691-3p	0	NA	NA	NA	NA
hsa-miR-3691-5p	0	NA	NA	NA	NA
hsa-miR-3692-3p	0	NA	NA	NA	NA
hsa-miR-3692-5p	0	NA	NA	NA	NA
hsa-miR-370-5p	0	NA	NA	NA	NA
hsa-miR-3713	0	NA	NA	NA	NA
hsa-miR-3714-3p	0	NA	NA	NA	NA
hsa-miR-3714-5p	0	NA	NA	NA	NA
hsa-miR-371a-3p	0	NA	NA	NA	NA
hsa-miR-371a-5p	0.953	-0.278	-0.883	0.377132	NA
hsa-miR-371b-3p	0	NA	NA	NA	NA
hsa-miR-371b-5p	0	NA	NA	NA	NA
hsa-miR-372-3p	2.078	-0.308	-1.172	0.241372	NA
hsa-miR-372-5p	0	NA	NA	NA	NA
hsa-miR-373-3p	3.33	0.021	0.054	0.956576	NA
hsa-miR-373-5p	0	NA	NA	NA	NA
hsa-miR-374b-3p	1.317	-0.083	-0.227	0.820681	NA
hsa-miR-374c-3p	0	NA	NA	NA	NA
hsa-miR-374c-5p	0	NA	NA	NA	NA
hsa-miR-375-3p	0	NA	NA	NA	NA
hsa-miR-375-5p	0	NA	NA	NA	NA
hsa-miR-376b-5p/376c-5p	0	NA	NA	NA	NA
hsa-miR-378a-5p	0	NA	NA	NA	NA
hsa-miR-378b	0	NA	NA	NA	NA
hsa-miR-378f	0	NA	NA	NA	NA
hsa-miR-378g	0.636	-0.217	-0.719	0.472395	NA
hsa-miR-378h	0	NA	NA	NA	NA
hsa-miR-378i	0	NA	NA	NA	NA
hsa-miR-378j	0	NA	NA	NA	NA
hsa-miR-379-5p	1.022	-0.171	-0.726	0.467634	NA
hsa-miR-380-5p	0	NA	NA	NA	NA
hsa-miR-381-5p	0	NA	NA	NA	NA
hsa-miR-383-3p	0	NA	NA	NA	NA
hsa-miR-383-5p	0	NA	NA	NA	NA
hsa-miR-384	0	NA	NA	NA	NA
hsa-miR-3907	0	NA	NA	NA	NA
hsa-miR-3908	0	NA	NA	NA	NA
hsa-miR-3909-5p	0.909	0.256	1.054	0.292083	NA
hsa-miR-3910	0	NA	NA	NA	NA
hsa-miR-3911	0	NA	NA	NA	NA
hsa-miR-3912-3p	1.433	-0.218	-0.933	0.350812	NA
hsa-miR-3912-5p	0	NA	NA	NA	NA
hsa-miR-3913-3p	0	NA	NA	NA	NA
hsa-miR-3913-5p	2.472	-0.089	-0.748	0.454191	NA
hsa-miR-3914	0	NA	NA	NA	NA
hsa-miR-3915	0	NA	NA	NA	NA
hsa-miR-3916	0	NA	NA	NA	NA
hsa-miR-3917	0	NA	NA	NA	NA
hsa-miR-3918-3p	0	NA	NA	NA	NA
hsa-miR-3918-5p	1.602	0.03	0.091	0.927616	NA
hsa-miR-3919	0	NA	NA	NA	NA
hsa-miR-3920	0	NA	NA	NA	NA
hsa-miR-3921-3p	0	NA	NA	NA	NA
hsa-miR-3921-5p	0	NA	NA	NA	NA
hsa-miR-3922-3p	0	NA	NA	NA	NA
hsa-miR-3922-5p	0	NA	NA	NA	NA
hsa-miR-3923	0	NA	NA	NA	NA
hsa-miR-3924-3p	0	NA	NA	NA	NA
hsa-miR-3924-5p	0	NA	NA	NA	NA
hsa-miR-3925-3p	0	NA	NA	NA	NA
hsa-miR-3925-5p	0	NA	NA	NA	NA
hsa-miR-3926	0	NA	NA	NA	NA
hsa-miR-3927-3p	0	NA	NA	NA	NA
hsa-miR-3927-5p	0	NA	NA	NA	NA
hsa-miR-3928-5p	0	NA	NA	NA	NA
hsa-miR-3929	0	NA	NA	NA	NA
hsa-miR-3934-3p	0.33	-0.167	-0.494	0.621433	NA
hsa-miR-3935	0	NA	NA	NA	NA
hsa-miR-3936-3p	0	NA	NA	NA	NA
hsa-miR-3936-5p	0	NA	NA	NA	NA
hsa-miR-3937-3p	0	NA	NA	NA	NA
hsa-miR-3937-5p	0	NA	NA	NA	NA
hsa-miR-3938	0	NA	NA	NA	NA
hsa-miR-3939-3p	0	NA	NA	NA	NA
hsa-miR-3939-5p	0	NA	NA	NA	NA
hsa-miR-3940-5p	2.385	-0.31	-1.219	0.223025	NA
hsa-miR-3941-3p	0	NA	NA	NA	NA
hsa-miR-3941-5p	0	NA	NA	NA	NA
hsa-miR-3942-3p	0	NA	NA	NA	NA
hsa-miR-3942-5p	0	NA	NA	NA	NA
hsa-miR-3943-3p	0	NA	NA	NA	NA
hsa-miR-3943-5p	0	NA	NA	NA	NA
hsa-miR-3944-3p	0	NA	NA	NA	NA
hsa-miR-3944-5p	0	NA	NA	NA	NA
hsa-miR-3945-3p	0	NA	NA	NA	NA
hsa-miR-3945-5p	0	NA	NA	NA	NA
hsa-miR-3960	0	NA	NA	NA	NA
hsa-miR-3972	0	NA	NA	NA	NA
hsa-miR-3973	0	NA	NA	NA	NA
hsa-miR-3974	0	NA	NA	NA	NA
hsa-miR-3975	0	NA	NA	NA	NA
hsa-miR-3976	0	NA	NA	NA	NA
hsa-miR-3977	0	NA	NA	NA	NA
hsa-miR-3978	0	NA	NA	NA	NA
hsa-miR-410-5p	0	NA	NA	NA	NA
hsa-miR-411-3p	2.352	-0.097	-0.237	0.812817	NA
hsa-miR-412-3p	0	NA	NA	NA	NA
hsa-miR-412-5p	0.855	0	0	1	NA
hsa-miR-422a	0	NA	NA	NA	NA
hsa-miR-4251	0	NA	NA	NA	NA
hsa-miR-4252	0	NA	NA	NA	NA
hsa-miR-4253	0	NA	NA	NA	NA
hsa-miR-4254-3p	0	NA	NA	NA	NA
hsa-miR-4254-5p	0	NA	NA	NA	NA
hsa-miR-4255	0	NA	NA	NA	NA
hsa-miR-4256	0	NA	NA	NA	NA
hsa-miR-4257	0	NA	NA	NA	NA
hsa-miR-4258-3p	0	NA	NA	NA	NA
hsa-miR-4258-5p	0	NA	NA	NA	NA
hsa-miR-4259	0	NA	NA	NA	NA
hsa-miR-4260	0	NA	NA	NA	NA
hsa-miR-4261	0	NA	NA	NA	NA
hsa-miR-4262	0	NA	NA	NA	NA
hsa-miR-4263	0	NA	NA	NA	NA
hsa-miR-4264	0	NA	NA	NA	NA
hsa-miR-4265	0	NA	NA	NA	NA
hsa-miR-4266	0	NA	NA	NA	NA
hsa-miR-4267	0	NA	NA	NA	NA
hsa-miR-4268	0	NA	NA	NA	NA
hsa-miR-4269	0	NA	NA	NA	NA
hsa-miR-4270	0	NA	NA	NA	NA
hsa-miR-4271	0	NA	NA	NA	NA
hsa-miR-4272	0	NA	NA	NA	NA
hsa-miR-4273	0	NA	NA	NA	NA
hsa-miR-4274	0	NA	NA	NA	NA
hsa-miR-4275	0	NA	NA	NA	NA
hsa-miR-4276	0	NA	NA	NA	NA
hsa-miR-4277	0	NA	NA	NA	NA
hsa-miR-4278	0	NA	NA	NA	NA
hsa-miR-4279	0	NA	NA	NA	NA
hsa-miR-4280	0	NA	NA	NA	NA
hsa-miR-4281	0	NA	NA	NA	NA
hsa-miR-4282	0	NA	NA	NA	NA
hsa-miR-4283	0	NA	NA	NA	NA
hsa-miR-4284	0	NA	NA	NA	NA
hsa-miR-4285	0	NA	NA	NA	NA
hsa-miR-4287	0	NA	NA	NA	NA
hsa-miR-4288	0	NA	NA	NA	NA
hsa-miR-4289	0	NA	NA	NA	NA
hsa-miR-429	0	NA	NA	NA	NA
hsa-miR-4290	0	NA	NA	NA	NA
hsa-miR-4291	0	NA	NA	NA	NA
hsa-miR-4292	0	NA	NA	NA	NA
hsa-miR-4293	0	NA	NA	NA	NA
hsa-miR-4294	0	NA	NA	NA	NA
hsa-miR-4295	0	NA	NA	NA	NA
hsa-miR-4296	0	NA	NA	NA	NA
hsa-miR-4297	0	NA	NA	NA	NA
hsa-miR-4298	0	NA	NA	NA	NA
hsa-miR-4299	0	NA	NA	NA	NA
hsa-miR-4300	0	NA	NA	NA	NA
hsa-miR-4301	0	NA	NA	NA	NA
hsa-miR-4302	0	NA	NA	NA	NA
hsa-miR-4303	0	NA	NA	NA	NA
hsa-miR-4304	0	NA	NA	NA	NA
hsa-miR-4305	0	NA	NA	NA	NA
hsa-miR-4306	0	NA	NA	NA	NA
hsa-miR-4307	0	NA	NA	NA	NA
hsa-miR-4308	0	NA	NA	NA	NA
hsa-miR-4309	0	NA	NA	NA	NA
hsa-miR-4310-3p	0	NA	NA	NA	NA
hsa-miR-4310-5p	0	NA	NA	NA	NA
hsa-miR-4311	0	NA	NA	NA	NA
hsa-miR-4312	0	NA	NA	NA	NA
hsa-miR-4313	0	NA	NA	NA	NA
hsa-miR-4314	0	NA	NA	NA	NA
hsa-miR-4315-3p	0	NA	NA	NA	NA
hsa-miR-4315-5p	0	NA	NA	NA	NA
hsa-miR-4316	0	NA	NA	NA	NA
hsa-miR-4317	0	NA	NA	NA	NA
hsa-miR-4318	0	NA	NA	NA	NA
hsa-miR-4319	0	NA	NA	NA	NA
hsa-miR-432-3p	2.345	-0.041	-0.114	0.908931	NA
hsa-miR-4320	0	NA	NA	NA	NA
hsa-miR-4321	0	NA	NA	NA	NA
hsa-miR-4322	0	NA	NA	NA	NA
hsa-miR-4323	0	NA	NA	NA	NA
hsa-miR-4324	0	NA	NA	NA	NA
hsa-miR-4325	0	NA	NA	NA	NA
hsa-miR-4327	0	NA	NA	NA	NA
hsa-miR-4328	0	NA	NA	NA	NA
hsa-miR-4329	0	NA	NA	NA	NA
hsa-miR-433-5p	0.564	0	0	1	NA
hsa-miR-4330	0	NA	NA	NA	NA
hsa-miR-4418	0	NA	NA	NA	NA
hsa-miR-4420-3p	0	NA	NA	NA	NA
hsa-miR-4420-5p	0	NA	NA	NA	NA
hsa-miR-4422-3p	0	NA	NA	NA	NA
hsa-miR-4422-5p	0	NA	NA	NA	NA
hsa-miR-4423-3p	0	NA	NA	NA	NA
hsa-miR-4423-5p	0	NA	NA	NA	NA
hsa-miR-4424	0.186	0	0	1	NA
hsa-miR-4425-3p	0	NA	NA	NA	NA
hsa-miR-4425-5p	0	NA	NA	NA	NA
hsa-miR-4426	0	NA	NA	NA	NA
hsa-miR-4427	0	NA	NA	NA	NA
hsa-miR-4428	0	NA	NA	NA	NA
hsa-miR-4429	0	NA	NA	NA	NA
hsa-miR-4430	0	NA	NA	NA	NA
hsa-miR-4431-3p	0	NA	NA	NA	NA
hsa-miR-4431-5p	0	NA	NA	NA	NA
hsa-miR-4432	0	NA	NA	NA	NA
hsa-miR-4433a-3p	0	NA	NA	NA	NA
hsa-miR-4433a-5p	0	NA	NA	NA	NA
hsa-miR-4433b-3p	0	NA	NA	NA	NA
hsa-miR-4433b-5p	0	NA	NA	NA	NA
hsa-miR-4434	0	NA	NA	NA	NA
hsa-miR-4435-3p	0	NA	NA	NA	NA
hsa-miR-4436a	0	NA	NA	NA	NA
hsa-miR-4436b-3p	0	NA	NA	NA	NA
hsa-miR-4436b-5p	0	NA	NA	NA	NA
hsa-miR-4437	0	NA	NA	NA	NA
hsa-miR-4438	0	NA	NA	NA	NA
hsa-miR-4439	0	NA	NA	NA	NA
hsa-miR-4440	0	NA	NA	NA	NA
hsa-miR-4441	0	NA	NA	NA	NA
hsa-miR-4442	0	NA	NA	NA	NA
hsa-miR-4443	0	NA	NA	NA	NA
hsa-miR-4444	0	NA	NA	NA	NA
hsa-miR-4445-3p	0	NA	NA	NA	NA
hsa-miR-4445-5p	0	NA	NA	NA	NA
hsa-miR-4446-3p	0	NA	NA	NA	NA
hsa-miR-4446-5p	0	NA	NA	NA	NA
hsa-miR-4447	0	NA	NA	NA	NA
hsa-miR-4448	0	NA	NA	NA	NA
hsa-miR-4450	0	NA	NA	NA	NA
hsa-miR-4451	0	NA	NA	NA	NA
hsa-miR-4452-3p	0	NA	NA	NA	NA
hsa-miR-4452-5p	0	NA	NA	NA	NA
hsa-miR-4453	0	NA	NA	NA	NA
hsa-miR-4455	0	NA	NA	NA	NA
hsa-miR-4456	0	NA	NA	NA	NA
hsa-miR-4457	0	NA	NA	NA	NA
hsa-miR-4458	0	NA	NA	NA	NA
hsa-miR-4460	0	NA	NA	NA	NA
hsa-miR-4462	0	NA	NA	NA	NA
hsa-miR-4463	0	NA	NA	NA	NA
hsa-miR-4464-3p	0	NA	NA	NA	NA
hsa-miR-4464-5p	0	NA	NA	NA	NA
hsa-miR-4465	0	NA	NA	NA	NA
hsa-miR-4466	0	NA	NA	NA	NA
hsa-miR-4467-3p	0	NA	NA	NA	NA
hsa-miR-4467-5p	0	NA	NA	NA	NA
hsa-miR-4468	0	NA	NA	NA	NA
hsa-miR-4469-3p	0	NA	NA	NA	NA
hsa-miR-4469-5p	0	NA	NA	NA	NA
hsa-miR-4470-3p	0	NA	NA	NA	NA
hsa-miR-4470-5p	0.228	0	0	1	NA
hsa-miR-4471	0	NA	NA	NA	NA
hsa-miR-4472	0	NA	NA	NA	NA
hsa-miR-4473-3p	0	NA	NA	NA	NA
hsa-miR-4473-5p	0	NA	NA	NA	NA
hsa-miR-4474-3p	0	NA	NA	NA	NA
hsa-miR-4474-5p	0	NA	NA	NA	NA
hsa-miR-4475	0	NA	NA	NA	NA
hsa-miR-4476	0	NA	NA	NA	NA
hsa-miR-4477a	0	NA	NA	NA	NA
hsa-miR-4477b-3p	0	NA	NA	NA	NA
hsa-miR-4477b-5p	0	NA	NA	NA	NA
hsa-miR-4478	0	NA	NA	NA	NA
hsa-miR-4479-3p	0	NA	NA	NA	NA
hsa-miR-4479-5p	0	NA	NA	NA	NA
hsa-miR-448	0	NA	NA	NA	NA
hsa-miR-4480	0	NA	NA	NA	NA
hsa-miR-4481	0	NA	NA	NA	NA
hsa-miR-4482-3p	0	NA	NA	NA	NA
hsa-miR-4482-5p	0	NA	NA	NA	NA
hsa-miR-4483	0	NA	NA	NA	NA
hsa-miR-4484	0	NA	NA	NA	NA
hsa-miR-4485-5p	0	NA	NA	NA	NA
hsa-miR-4486	0	NA	NA	NA	NA
hsa-miR-4487	0	NA	NA	NA	NA
hsa-miR-4488	2.979	0	0	1	NA
hsa-miR-4489	0	NA	NA	NA	NA
hsa-miR-4490	0	NA	NA	NA	NA
hsa-miR-4491	0	NA	NA	NA	NA
hsa-miR-4492	0	NA	NA	NA	NA
hsa-miR-4493	0	NA	NA	NA	NA
hsa-miR-4494	0	NA	NA	NA	NA
hsa-miR-4495	0	NA	NA	NA	NA
hsa-miR-4496	0	NA	NA	NA	NA
hsa-miR-4497	0	NA	NA	NA	NA
hsa-miR-4498	0	NA	NA	NA	NA
hsa-miR-4499	0	NA	NA	NA	NA
hsa-miR-449a/449b-5p	0	NA	NA	NA	NA
hsa-miR-449b-3p	0	NA	NA	NA	NA
hsa-miR-449c-3p	0	NA	NA	NA	NA
hsa-miR-449c-5p	0	NA	NA	NA	NA
hsa-miR-4500	0	NA	NA	NA	NA
hsa-miR-4501	0	NA	NA	NA	NA
hsa-miR-4502	0	NA	NA	NA	NA
hsa-miR-4503	0	NA	NA	NA	NA
hsa-miR-4504-3p	0	NA	NA	NA	NA
hsa-miR-4504-5p	0	NA	NA	NA	NA
hsa-miR-4505	0	NA	NA	NA	NA
hsa-miR-4506	0	NA	NA	NA	NA
hsa-miR-4507	0	NA	NA	NA	NA
hsa-miR-4509	0	NA	NA	NA	NA
hsa-miR-450a-1-3p	0	NA	NA	NA	NA
hsa-miR-450a-2-3p	0.139	-0.067	-0.222	0.824021	NA
hsa-miR-450b-3p	0	NA	NA	NA	NA
hsa-miR-4510	0	NA	NA	NA	NA
hsa-miR-4511-3p	0	NA	NA	NA	NA
hsa-miR-4511-5p	0	NA	NA	NA	NA
hsa-miR-4512-3p	0	NA	NA	NA	NA
hsa-miR-4512-5p	0	NA	NA	NA	NA
hsa-miR-4513	0	NA	NA	NA	NA
hsa-miR-4513.SNPB	0	NA	NA	NA	NA
hsa-miR-4514	0	NA	NA	NA	NA
hsa-miR-4515	0	NA	NA	NA	NA
hsa-miR-4517	0	NA	NA	NA	NA
hsa-miR-4518	0	NA	NA	NA	NA
hsa-miR-4519	0	NA	NA	NA	NA
hsa-miR-451a	1.195	-0.263	-0.93	0.352364	NA
hsa-miR-451b-3p	0	NA	NA	NA	NA
hsa-miR-451b-5p	0	NA	NA	NA	NA
hsa-miR-452-3p	0	NA	NA	NA	NA
hsa-miR-4520-2-3p/4520-3p	0	NA	NA	NA	NA
hsa-miR-4520-5p	0	NA	NA	NA	NA
hsa-miR-4521	0.264	-0.14	-0.413	0.679557	NA
hsa-miR-4522	0	NA	NA	NA	NA
hsa-miR-4523-3p	0	NA	NA	NA	NA
hsa-miR-4523-5p	0	NA	NA	NA	NA
hsa-miR-4524a-3p	1.043	0	0	1	NA
hsa-miR-4524a-5p	0	NA	NA	NA	NA
hsa-miR-4524b-3p	0	NA	NA	NA	NA
hsa-miR-4524b-5p	0	NA	NA	NA	NA
hsa-miR-4525-3p	0	NA	NA	NA	NA
hsa-miR-4525-5p	0	NA	NA	NA	NA
hsa-miR-4526-3p	0	NA	NA	NA	NA
hsa-miR-4526-5p	0	NA	NA	NA	NA
hsa-miR-4527	0	NA	NA	NA	NA
hsa-miR-4528-3p	0	NA	NA	NA	NA
hsa-miR-4528-5p	0	NA	NA	NA	NA
hsa-miR-4529-3p	0	NA	NA	NA	NA
hsa-miR-4529-5p	0	NA	NA	NA	NA
hsa-miR-4530	0	NA	NA	NA	NA
hsa-miR-4531	0	NA	NA	NA	NA
hsa-miR-4533-3p	0	NA	NA	NA	NA
hsa-miR-4533-5p	0	NA	NA	NA	NA
hsa-miR-4534	0	NA	NA	NA	NA
hsa-miR-4535	0	NA	NA	NA	NA
hsa-miR-4536-3p	0	NA	NA	NA	NA
hsa-miR-4536-5p	0	NA	NA	NA	NA
hsa-miR-4537	0	NA	NA	NA	NA
hsa-miR-4538	0	NA	NA	NA	NA
hsa-miR-4539	0	NA	NA	NA	NA
hsa-miR-454-5p	2.38	-0.1	-0.262	0.793032	NA
hsa-miR-4540	0	NA	NA	NA	NA
hsa-miR-4632-3p	0	NA	NA	NA	NA
hsa-miR-4632-5p	0	NA	NA	NA	NA
hsa-miR-4633-3p	0	NA	NA	NA	NA
hsa-miR-4633-5p	0	NA	NA	NA	NA
hsa-miR-4634	0	NA	NA	NA	NA
hsa-miR-4635	0	NA	NA	NA	NA
hsa-miR-4636-3p	0	NA	NA	NA	NA
hsa-miR-4636-5p	0	NA	NA	NA	NA
hsa-miR-4637	0	NA	NA	NA	NA
hsa-miR-4638-3p	0	NA	NA	NA	NA
hsa-miR-4638-5p	0	NA	NA	NA	NA
hsa-miR-4639-3p	0	NA	NA	NA	NA
hsa-miR-4639-5p	0	NA	NA	NA	NA
hsa-miR-4640-3p	0	NA	NA	NA	NA
hsa-miR-4640-5p	0	NA	NA	NA	NA
hsa-miR-4641	0	NA	NA	NA	NA
hsa-miR-4643	0	NA	NA	NA	NA
hsa-miR-4644-3p	0	NA	NA	NA	NA
hsa-miR-4644-5p	0	NA	NA	NA	NA
hsa-miR-4645-3p	0.676	-0.252	-0.756	0.449365	NA
hsa-miR-4645-5p	0	NA	NA	NA	NA
hsa-miR-4646-3p	0	NA	NA	NA	NA
hsa-miR-4646-5p	0	NA	NA	NA	NA
hsa-miR-4647-3p	0	NA	NA	NA	NA
hsa-miR-4647-5p	0.795	-0.258	-0.804	0.42147	NA
hsa-miR-4648	0	NA	NA	NA	NA
hsa-miR-4649-3p	0	NA	NA	NA	NA
hsa-miR-4649-5p	0	NA	NA	NA	NA
hsa-miR-4650-3p	0	NA	NA	NA	NA
hsa-miR-4650-5p	0	NA	NA	NA	NA
hsa-miR-4651	0	NA	NA	NA	NA
hsa-miR-4652-3p	0	NA	NA	NA	NA
hsa-miR-4652-5p	0	NA	NA	NA	NA
hsa-miR-4653-3p	0	NA	NA	NA	NA
hsa-miR-4653-5p	0	NA	NA	NA	NA
hsa-miR-4654	0	NA	NA	NA	NA
hsa-miR-4655-3p	0	NA	NA	NA	NA
hsa-miR-4655-5p	0	NA	NA	NA	NA
hsa-miR-4656	0	NA	NA	NA	NA
hsa-miR-4657	0	NA	NA	NA	NA
hsa-miR-4658	0	NA	NA	NA	NA
hsa-miR-4659a-3p/4659b-3p	0	NA	NA	NA	NA
hsa-miR-4659a-5p/4659b-5p	0	NA	NA	NA	NA
hsa-miR-466	0	NA	NA	NA	NA
hsa-miR-4660	0	NA	NA	NA	NA
hsa-miR-4661-3p	0	NA	NA	NA	NA
hsa-miR-4661-5p	0.791	-0.265	-0.815	0.415209	NA
hsa-miR-4662a-3p	0	NA	NA	NA	NA
hsa-miR-4662a-5p	1.971	-0.098	-0.715	0.474714	NA
hsa-miR-4662b	0	NA	NA	NA	NA
hsa-miR-4663	0	NA	NA	NA	NA
hsa-miR-4664-3p	0	NA	NA	NA	NA
hsa-miR-4664-5p	0	NA	NA	NA	NA
hsa-miR-4665-3p	0	NA	NA	NA	NA
hsa-miR-4665-5p	0	NA	NA	NA	NA
hsa-miR-4666a-3p	0	NA	NA	NA	NA
hsa-miR-4666a-5p	0	NA	NA	NA	NA
hsa-miR-4666b	0	NA	NA	NA	NA
hsa-miR-4667-3p	0	NA	NA	NA	NA
hsa-miR-4667-5p	1.113	-0.285	-0.932	0.351501	NA
hsa-miR-4668-3p	0	NA	NA	NA	NA
hsa-miR-4668-5p	0	NA	NA	NA	NA
hsa-miR-4669	0	NA	NA	NA	NA
hsa-miR-4670-3p	0	NA	NA	NA	NA
hsa-miR-4670-5p	0	NA	NA	NA	NA
hsa-miR-4671-3p	0	NA	NA	NA	NA
hsa-miR-4671-5p	0	NA	NA	NA	NA
hsa-miR-4672-3p	0	NA	NA	NA	NA
hsa-miR-4672-5p	0	NA	NA	NA	NA
hsa-miR-4673	0	NA	NA	NA	NA
hsa-miR-4674	0	NA	NA	NA	NA
hsa-miR-4675	0	NA	NA	NA	NA
hsa-miR-4676-3p	0	NA	NA	NA	NA
hsa-miR-4676-5p	0	NA	NA	NA	NA
hsa-miR-4677-5p	0	NA	NA	NA	NA
hsa-miR-4678-3p	0	NA	NA	NA	NA
hsa-miR-4678-5p	0	NA	NA	NA	NA
hsa-miR-4679	0	NA	NA	NA	NA
hsa-miR-4680-3p	0	NA	NA	NA	NA
hsa-miR-4680-5p	0	NA	NA	NA	NA
hsa-miR-4681-3p	0	NA	NA	NA	NA
hsa-miR-4681-5p	0	NA	NA	NA	NA
hsa-miR-4682-3p	0	NA	NA	NA	NA
hsa-miR-4682-5p	0.745	0	0	1	NA
hsa-miR-4683	0	NA	NA	NA	NA
hsa-miR-4684-3p	0	NA	NA	NA	NA
hsa-miR-4684-5p	0	NA	NA	NA	NA
hsa-miR-4685-3p	0.57	0	0	1	NA
hsa-miR-4685-5p	0	NA	NA	NA	NA
hsa-miR-4686	0	NA	NA	NA	NA
hsa-miR-4687-3p	0	NA	NA	NA	NA
hsa-miR-4687-5p	1.055	-0.286	-0.921	0.35706	NA
hsa-miR-4688-3p/4688-5p	0	NA	NA	NA	NA
hsa-miR-4689-3p	0	NA	NA	NA	NA
hsa-miR-4689-5p	0	NA	NA	NA	NA
hsa-miR-4690-3p	0	NA	NA	NA	NA
hsa-miR-4690-5p	0	NA	NA	NA	NA
hsa-miR-4691-3p	0	NA	NA	NA	NA
hsa-miR-4691-5p	0	NA	NA	NA	NA
hsa-miR-4692	0	NA	NA	NA	NA
hsa-miR-4693-3p	0	NA	NA	NA	NA
hsa-miR-4693-5p	0	NA	NA	NA	NA
hsa-miR-4694-3p	0	NA	NA	NA	NA
hsa-miR-4694-5p	0	NA	NA	NA	NA
hsa-miR-4695-3p	0	NA	NA	NA	NA
hsa-miR-4695-5p	0	NA	NA	NA	NA
hsa-miR-4696	0	NA	NA	NA	NA
hsa-miR-4697-3p	0	NA	NA	NA	NA
hsa-miR-4697-5p	0	NA	NA	NA	NA
hsa-miR-4698	0	NA	NA	NA	NA
hsa-miR-4699-3p	0	NA	NA	NA	NA
hsa-miR-4699-5p	0.372	0	0	1	NA
hsa-miR-4700-3p	0	NA	NA	NA	NA
hsa-miR-4700-5p	0	NA	NA	NA	NA
hsa-miR-4701-3p	0	NA	NA	NA	NA
hsa-miR-4701-5p	0	NA	NA	NA	NA
hsa-miR-4703-3p	0	NA	NA	NA	NA
hsa-miR-4703-5p	0	NA	NA	NA	NA
hsa-miR-4704-3p	0	NA	NA	NA	NA
hsa-miR-4704-5p	0	NA	NA	NA	NA
hsa-miR-4705	0	NA	NA	NA	NA
hsa-miR-4706-3p	0	NA	NA	NA	NA
hsa-miR-4706-5p	0	NA	NA	NA	NA
hsa-miR-4706-5p.SNPE	0	NA	NA	NA	NA
hsa-miR-4706-5p.SNPF	0	NA	NA	NA	NA
hsa-miR-4707-3p	2.032	-0.152	-0.897	0.369651	NA
hsa-miR-4707-5p	0	NA	NA	NA	NA
hsa-miR-4708-3p	0	NA	NA	NA	NA
hsa-miR-4708-5p	0	NA	NA	NA	NA
hsa-miR-4709-3p	0	NA	NA	NA	NA
hsa-miR-4709-5p	0	NA	NA	NA	NA
hsa-miR-4710	0.342	0	0	1	NA
hsa-miR-4711-3p	0	NA	NA	NA	NA
hsa-miR-4711-5p	0	NA	NA	NA	NA
hsa-miR-4712-3p	0	NA	NA	NA	NA
hsa-miR-4712-5p	0	NA	NA	NA	NA
hsa-miR-4713-3p	0	NA	NA	NA	NA
hsa-miR-4713-5p	0	NA	NA	NA	NA
hsa-miR-4714-3p	0	NA	NA	NA	NA
hsa-miR-4714-5p	0.372	0	0	1	NA
hsa-miR-4715-3p	0	NA	NA	NA	NA
hsa-miR-4715-5p	0	NA	NA	NA	NA
hsa-miR-4716-3p	0	NA	NA	NA	NA
hsa-miR-4716-5p	0	NA	NA	NA	NA
hsa-miR-4717-3p	2.137	-0.071	-0.617	0.537525	NA
hsa-miR-4717-5p	0	NA	NA	NA	NA
hsa-miR-4718	0	NA	NA	NA	NA
hsa-miR-4719-3p	0	NA	NA	NA	NA
hsa-miR-4719-5p	0	NA	NA	NA	NA
hsa-miR-4720-3p	0	NA	NA	NA	NA
hsa-miR-4720-5p	0	NA	NA	NA	NA
hsa-miR-4721-3p/4721-5p	0	NA	NA	NA	NA
hsa-miR-4722-3p	0	NA	NA	NA	NA
hsa-miR-4722-5p	0	NA	NA	NA	NA
hsa-miR-4723-3p	0	NA	NA	NA	NA
hsa-miR-4723-5p	0	NA	NA	NA	NA
hsa-miR-4724-3p	0	NA	NA	NA	NA
hsa-miR-4724-5p	0	NA	NA	NA	NA
hsa-miR-4725-3p	0	NA	NA	NA	NA
hsa-miR-4725-5p	0.559	0	0	1	NA
hsa-miR-4726-3p	0	NA	NA	NA	NA
hsa-miR-4726-5p	0	NA	NA	NA	NA
hsa-miR-4727-3p	0	NA	NA	NA	NA
hsa-miR-4727-5p	0	NA	NA	NA	NA
hsa-miR-4728-3p	0	NA	NA	NA	NA
hsa-miR-4728-5p	0	NA	NA	NA	NA
hsa-miR-4729-3p	0	NA	NA	NA	NA
hsa-miR-4729-5p	0	NA	NA	NA	NA
hsa-miR-4730-3p	0	NA	NA	NA	NA
hsa-miR-4730-5p	0	NA	NA	NA	NA
hsa-miR-4731-3p	0	NA	NA	NA	NA
hsa-miR-4731-5p	0	NA	NA	NA	NA
hsa-miR-4732-3p	0	NA	NA	NA	NA
hsa-miR-4732-5p	0	NA	NA	NA	NA
hsa-miR-4733-3p	0	NA	NA	NA	NA
hsa-miR-4733-5p	0	NA	NA	NA	NA
hsa-miR-4734-3p	0	NA	NA	NA	NA
hsa-miR-4734-5p	0	NA	NA	NA	NA
hsa-miR-4735-3p	0	NA	NA	NA	NA
hsa-miR-4735-5p	0	NA	NA	NA	NA
hsa-miR-4736	0	NA	NA	NA	NA
hsa-miR-4737-3p	0	NA	NA	NA	NA
hsa-miR-4737-5p	0	NA	NA	NA	NA
hsa-miR-4738-3p	0	NA	NA	NA	NA
hsa-miR-4738-5p	0	NA	NA	NA	NA
hsa-miR-4739	0	NA	NA	NA	NA
hsa-miR-4740-3p	0	NA	NA	NA	NA
hsa-miR-4740-5p	0	NA	NA	NA	NA
hsa-miR-4742-3p	0.396	-0.189	-0.56	0.575335	NA
hsa-miR-4742-5p	0	NA	NA	NA	NA
hsa-miR-4743-3p	0	NA	NA	NA	NA
hsa-miR-4743-5p	0	NA	NA	NA	NA
hsa-miR-4744	0	NA	NA	NA	NA
hsa-miR-4745-3p	0	NA	NA	NA	NA
hsa-miR-4746-3p	0	NA	NA	NA	NA
hsa-miR-4747-3p	0	NA	NA	NA	NA
hsa-miR-4747-5p	0.456	0	0	1	NA
hsa-miR-4748-3p	0	NA	NA	NA	NA
hsa-miR-4748-5p	0	NA	NA	NA	NA
hsa-miR-4749-3p	0	NA	NA	NA	NA
hsa-miR-4749-5p	0	NA	NA	NA	NA
hsa-miR-4750-3p	0	NA	NA	NA	NA
hsa-miR-4750-5p	0	NA	NA	NA	NA
hsa-miR-4751	0	NA	NA	NA	NA
hsa-miR-4752	0	NA	NA	NA	NA
hsa-miR-4753-3p	0	NA	NA	NA	NA
hsa-miR-4753-5p	3.018	0.233	1.403	0.160748	NA
hsa-miR-4754-3p	0	NA	NA	NA	NA
hsa-miR-4754-5p	0	NA	NA	NA	NA
hsa-miR-4755-3p	0	NA	NA	NA	NA
hsa-miR-4755-5p	3.631	0.125	0.348	0.727643	NA
hsa-miR-4756-3p	0	NA	NA	NA	NA
hsa-miR-4756-5p	0	NA	NA	NA	NA
hsa-miR-4757-3p	0	NA	NA	NA	NA
hsa-miR-4757-5p	0	NA	NA	NA	NA
hsa-miR-4758-3p	0	NA	NA	NA	NA
hsa-miR-4758-5p	0	NA	NA	NA	NA
hsa-miR-4759	0	NA	NA	NA	NA
hsa-miR-4760-3p	0	NA	NA	NA	NA
hsa-miR-4760-5p	0	NA	NA	NA	NA
hsa-miR-4761-3p	0.745	0.285	0.992	0.32142	NA
hsa-miR-4761-5p	0	NA	NA	NA	NA
hsa-miR-4762-3p	0	NA	NA	NA	NA
hsa-miR-4762-5p	3.499	-0.027	-0.07	0.943857	NA
hsa-miR-4763-3p	0	NA	NA	NA	NA
hsa-miR-4763-5p	0	NA	NA	NA	NA
hsa-miR-4764-3p	0	NA	NA	NA	NA
hsa-miR-4764-5p	0	NA	NA	NA	NA
hsa-miR-4765-3p	0	NA	NA	NA	NA
hsa-miR-4765-5p	0	NA	NA	NA	NA
hsa-miR-4766-3p	0	NA	NA	NA	NA
hsa-miR-4766-5p	0	NA	NA	NA	NA
hsa-miR-4768-3p	0	NA	NA	NA	NA
hsa-miR-4768-5p	0	NA	NA	NA	NA
hsa-miR-4769-3p	0	NA	NA	NA	NA
hsa-miR-4769-5p	0	NA	NA	NA	NA
hsa-miR-4770	0	NA	NA	NA	NA
hsa-miR-4771-3p	0	NA	NA	NA	NA
hsa-miR-4771-5p	0	NA	NA	NA	NA
hsa-miR-4772-3p	0	NA	NA	NA	NA
hsa-miR-4772-5p	0	NA	NA	NA	NA
hsa-miR-4774-3p	0	NA	NA	NA	NA
hsa-miR-4774-5p	0	NA	NA	NA	NA
hsa-miR-4776-3p	0	NA	NA	NA	NA
hsa-miR-4776-5p	0	NA	NA	NA	NA
hsa-miR-4777-3p	0	NA	NA	NA	NA
hsa-miR-4777-5p	0	NA	NA	NA	NA
hsa-miR-4778-3p	0	NA	NA	NA	NA
hsa-miR-4778-5p	0	NA	NA	NA	NA
hsa-miR-4779-3p	0	NA	NA	NA	NA
hsa-miR-4779-5p	0	NA	NA	NA	NA
hsa-miR-4780	0	NA	NA	NA	NA
hsa-miR-4781-3p	0	NA	NA	NA	NA
hsa-miR-4781-5p	0	NA	NA	NA	NA
hsa-miR-4782-3p	0	NA	NA	NA	NA
hsa-miR-4782-5p	0	NA	NA	NA	NA
hsa-miR-4783-3p	0	NA	NA	NA	NA
hsa-miR-4783-5p	0	NA	NA	NA	NA
hsa-miR-4784	0	NA	NA	NA	NA
hsa-miR-4785	2.874	-0.152	-1.022	0.307008	NA
hsa-miR-4786-3p	0	NA	NA	NA	NA
hsa-miR-4786-5p	0	NA	NA	NA	NA
hsa-miR-4787-3p	1.14	0	0	1	NA
hsa-miR-4787-5p	0	NA	NA	NA	NA
hsa-miR-4788	2.446	0.227	1.318	0.187442	NA
hsa-miR-4789-3p	0	NA	NA	NA	NA
hsa-miR-4789-5p	0	NA	NA	NA	NA
hsa-miR-4790-3p	0	NA	NA	NA	NA
hsa-miR-4790-5p	0	NA	NA	NA	NA
hsa-miR-4791	0	NA	NA	NA	NA
hsa-miR-4793-3p	0	NA	NA	NA	NA
hsa-miR-4793-5p	0	NA	NA	NA	NA
hsa-miR-4794	0	NA	NA	NA	NA
hsa-miR-4795-3p	0	NA	NA	NA	NA
hsa-miR-4795-5p	0	NA	NA	NA	NA
hsa-miR-4796-3p	0	NA	NA	NA	NA
hsa-miR-4796-5p	0	NA	NA	NA	NA
hsa-miR-4797-3p	0.228	0	0	1	NA
hsa-miR-4797-5p	0	NA	NA	NA	NA
hsa-miR-4798-3p	0	NA	NA	NA	NA
hsa-miR-4798-5p	0	NA	NA	NA	NA
hsa-miR-4799-3p	0	NA	NA	NA	NA
hsa-miR-4799-5p	0	NA	NA	NA	NA
hsa-miR-4800-3p	0	NA	NA	NA	NA
hsa-miR-4800-5p	0	NA	NA	NA	NA
hsa-miR-4801-3p	0	NA	NA	NA	NA
hsa-miR-4801-5p	0	NA	NA	NA	NA
hsa-miR-4802-3p	0	NA	NA	NA	NA
hsa-miR-4802-5p	0	NA	NA	NA	NA
hsa-miR-4803	0	NA	NA	NA	NA
hsa-miR-4804-3p	0	NA	NA	NA	NA
hsa-miR-4804-5p	0	NA	NA	NA	NA
hsa-miR-483-3p	0	NA	NA	NA	NA
hsa-miR-483-5p	0	NA	NA	NA	NA
hsa-miR-487a-5p	1.14	0	0	1	NA
hsa-miR-487b-5p	0	NA	NA	NA	NA
hsa-miR-488-3p	0	NA	NA	NA	NA
hsa-miR-488-5p	0	NA	NA	NA	NA
hsa-miR-489-3p	1.615	0.31	1.28	0.200525	NA
hsa-miR-489-5p	0	NA	NA	NA	NA
hsa-miR-490-3p	0	NA	NA	NA	NA
hsa-miR-490-5p	0	NA	NA	NA	NA
hsa-miR-491-3p	0	NA	NA	NA	NA
hsa-miR-491-5p	0	NA	NA	NA	NA
hsa-miR-492	0	NA	NA	NA	NA
hsa-miR-494-5p	2.599	-0.115	-0.872	0.383403	NA
hsa-miR-495-5p	0.273	0.163	0.632	0.527548	NA
hsa-miR-496	3.3	-0.04	-0.107	0.914913	NA
hsa-miR-497-3p	0	NA	NA	NA	NA
hsa-miR-498-3p	0	NA	NA	NA	NA
hsa-miR-498-5p	0	NA	NA	NA	NA
hsa-miR-4999-3p	0	NA	NA	NA	NA
hsa-miR-4999-5p	0	NA	NA	NA	NA
hsa-miR-499a-3p	0	NA	NA	NA	NA
hsa-miR-499a-3p.SNPD	0	NA	NA	NA	NA
hsa-miR-499a-5p	0	NA	NA	NA	NA
hsa-miR-499b-3p	0	NA	NA	NA	NA
hsa-miR-499b-5p	0	NA	NA	NA	NA
hsa-miR-499b-5p.SNPD	0	NA	NA	NA	NA
hsa-miR-5000-3p	0	NA	NA	NA	NA
hsa-miR-5000-5p	0	NA	NA	NA	NA
hsa-miR-5001-3p	1.676	0	0	1	NA
hsa-miR-5001-5p	0	NA	NA	NA	NA
hsa-miR-5002-3p	0	NA	NA	NA	NA
hsa-miR-5002-5p	0	NA	NA	NA	NA
hsa-miR-5003-3p	0	NA	NA	NA	NA
hsa-miR-5003-5p	0	NA	NA	NA	NA
hsa-miR-5004-3p	0	NA	NA	NA	NA
hsa-miR-5004-5p	0.527	-0.225	-0.666	0.505711	NA
hsa-miR-5006-3p	0	NA	NA	NA	NA
hsa-miR-5006-5p	0	NA	NA	NA	NA
hsa-miR-5007-3p	0	NA	NA	NA	NA
hsa-miR-5007-5p	0	NA	NA	NA	NA
hsa-miR-5008-3p	0	NA	NA	NA	NA
hsa-miR-5008-5p	0	NA	NA	NA	NA
hsa-miR-5009-3p	0	NA	NA	NA	NA
hsa-miR-5009-5p	0.623	-0.244	-0.726	0.467631	NA
hsa-miR-500a-5p/500b-5p	1.484	-0.171	-0.844	0.39851	NA
hsa-miR-500b-3p	0	NA	NA	NA	NA
hsa-miR-501-5p	1.341	-0.167	-0.792	0.428121	NA
hsa-miR-5010-3p	0	NA	NA	NA	NA
hsa-miR-5010-5p	2.956	0.308	1.667	0.0955885	NA
hsa-miR-5011-3p	0	NA	NA	NA	NA
hsa-miR-5011-5p	0	NA	NA	NA	NA
hsa-miR-502-5p	0	NA	NA	NA	NA
hsa-miR-503-3p	0	NA	NA	NA	NA
hsa-miR-504-3p	0	NA	NA	NA	NA
hsa-miR-504-5p	0	NA	NA	NA	NA
hsa-miR-5047	0	NA	NA	NA	NA
hsa-miR-505-5p	0.456	0	0	1	NA
hsa-miR-506-3p	0	NA	NA	NA	NA
hsa-miR-506-5p	0	NA	NA	NA	NA
hsa-miR-507	0	NA	NA	NA	NA
hsa-miR-508-3p	0	NA	NA	NA	NA
hsa-miR-508-5p	0	NA	NA	NA	NA
hsa-miR-5087	0	NA	NA	NA	NA
hsa-miR-5088-3p	0	NA	NA	NA	NA
hsa-miR-5088-5p	0	NA	NA	NA	NA
hsa-miR-5089-3p	0	NA	NA	NA	NA
hsa-miR-5089-5p	0	NA	NA	NA	NA
hsa-miR-509-3-5p	0	NA	NA	NA	NA
hsa-miR-509-3p	0	NA	NA	NA	NA
hsa-miR-509-5p	0	NA	NA	NA	NA
hsa-miR-5090-3p	0	NA	NA	NA	NA
hsa-miR-5090-5p	0	NA	NA	NA	NA
hsa-miR-5091	0	NA	NA	NA	NA
hsa-miR-5092-3p	0	NA	NA	NA	NA
hsa-miR-5092-5p	0	NA	NA	NA	NA
hsa-miR-5093	0	NA	NA	NA	NA
hsa-miR-5094-3p	0	NA	NA	NA	NA
hsa-miR-5094-5p	0	NA	NA	NA	NA
hsa-miR-510-3p	0	NA	NA	NA	NA
hsa-miR-510-5p	0	NA	NA	NA	NA
hsa-miR-511-3p	0	NA	NA	NA	NA
hsa-miR-511-5p	0	NA	NA	NA	NA
hsa-miR-512-5p	0	NA	NA	NA	NA
hsa-miR-513a-3p/513c-3p	0	NA	NA	NA	NA
hsa-miR-513a-5p	0	NA	NA	NA	NA
hsa-miR-513b-3p	0	NA	NA	NA	NA
hsa-miR-513b-5p	0	NA	NA	NA	NA
hsa-miR-513c-5p	0	NA	NA	NA	NA
hsa-miR-514a-3p	0	NA	NA	NA	NA
hsa-miR-514a-5p	0	NA	NA	NA	NA
hsa-miR-514b-3p	0	NA	NA	NA	NA
hsa-miR-514b-5p	0	NA	NA	NA	NA
hsa-miR-515-3p	0	NA	NA	NA	NA
hsa-miR-515-5p	3.274	-0.694	-1.949	0.0512427	NA
hsa-miR-516a-3p/516b-3p	0	NA	NA	NA	NA
hsa-miR-516a-5p	3.327	-0.723	-1.993	0.0462379	NA
hsa-miR-517-5p	0.989	-0.281	-0.897	0.369647	NA
hsa-miR-517a-3p/517b-3p	0	NA	NA	NA	NA
hsa-miR-517c-3p	0	NA	NA	NA	NA
hsa-miR-5186	0	NA	NA	NA	NA
hsa-miR-5187-3p	0	NA	NA	NA	NA
hsa-miR-5187-5p	0	NA	NA	NA	NA
hsa-miR-5188-3p	0	NA	NA	NA	NA
hsa-miR-5188-5p	0	NA	NA	NA	NA
hsa-miR-5189-3p	0	NA	NA	NA	NA
hsa-miR-5189-5p	0	NA	NA	NA	NA
hsa-miR-518a-3p	1.352	-0.298	-1.013	0.31127	NA
hsa-miR-518a-5p/527-5p	0.264	-0.14	-0.413	0.679557	NA
hsa-miR-518b	0.527	-0.225	-0.666	0.505711	NA
hsa-miR-518c-3p/518f-3p	0.996	-0.282	-0.9	0.368355	NA
hsa-miR-518c-5p	0	NA	NA	NA	NA
hsa-miR-518d-3p	0	NA	NA	NA	NA
hsa-miR-518d-5p/518f-5p/520c-5p/526a-5p	0.277	-0.145	-0.43	0.667459	NA
hsa-miR-518e-3p	1.927	-0.447	-1.378	0.168329	NA
hsa-miR-518e-5p/519a-5p/519b-5p/519c-5p/522-5p/523-5p	3.736	-0.318	-1.389	0.164869	NA
hsa-miR-5190-3p	0	NA	NA	NA	NA
hsa-miR-5190-5p	0	NA	NA	NA	NA
hsa-miR-5191-3p	0	NA	NA	NA	NA
hsa-miR-5191-5p	0	NA	NA	NA	NA
hsa-miR-5192-3p	0	NA	NA	NA	NA
hsa-miR-5192-5p	0	NA	NA	NA	NA
hsa-miR-5193-3p	0.798	0	0	1	NA
hsa-miR-5193-5p	0	NA	NA	NA	NA
hsa-miR-5194-3p	0	NA	NA	NA	NA
hsa-miR-5194-5p	0	NA	NA	NA	NA
hsa-miR-5195-3p	0	NA	NA	NA	NA
hsa-miR-5195-5p	0	NA	NA	NA	NA
hsa-miR-5196-3p	0	NA	NA	NA	NA
hsa-miR-5196-5p	0	NA	NA	NA	NA
hsa-miR-5197-3p	0	NA	NA	NA	NA
hsa-miR-5197-5p	0	NA	NA	NA	NA
hsa-miR-519a-2-5p/520b-5p	0.264	-0.14	-0.413	0.679557	NA
hsa-miR-519a-3p/519b-3p	0	NA	NA	NA	NA
hsa-miR-519c-3p	2.087	-0.308	-1.173	0.240662	NA
hsa-miR-519d-3p	0	NA	NA	NA	NA
hsa-miR-519d-5p	0.318	-0.067	-0.451	0.652331	NA
hsa-miR-519e-3p	0	NA	NA	NA	NA
hsa-miR-519e-5p	0	NA	NA	NA	NA
hsa-miR-520a-5p	0.402	-0.191	-0.566	0.571389	NA
hsa-miR-520b-3p/520c-3p/520f-3p/526b-3p	0.693	-0.254	-0.765	0.444162	NA
hsa-miR-520d-3p	1.052	-0.282	-0.914	0.360759	NA
hsa-miR-520d-5p	0.9	-0.274	-0.862	0.388654	NA
hsa-miR-520e-3p	0	NA	NA	NA	NA
hsa-miR-520e-5p	0	NA	NA	NA	NA
hsa-miR-520f-5p	0	NA	NA	NA	NA
hsa-miR-520g-3p/520h	0.277	-0.145	-0.43	0.667459	NA
hsa-miR-520g-5p	0	NA	NA	NA	NA
hsa-miR-521-3p	0	NA	NA	NA	NA
hsa-miR-521-5p	0	NA	NA	NA	NA
hsa-miR-522-3p	0	NA	NA	NA	NA
hsa-miR-523-3p	0.208	-0.112	-0.334	0.738184	NA
hsa-miR-524-3p	0	NA	NA	NA	NA
hsa-miR-524-5p	0	NA	NA	NA	NA
hsa-miR-525-3p	0	NA	NA	NA	NA
hsa-miR-525-5p	0	NA	NA	NA	NA
hsa-miR-526a-3p	0	NA	NA	NA	NA
hsa-miR-526b-5p	1.157	-0.292	-0.955	0.339549	NA
hsa-miR-527-3p	0	NA	NA	NA	NA
hsa-miR-539-5p	1.024	0	0	1	NA
hsa-miR-541-3p	1.591	0.309	1.268	0.204971	NA
hsa-miR-541-5p	11.845	0.143	0.349	NA	NA
hsa-miR-544a	0	NA	NA	NA	NA
hsa-miR-544b-3p	0	NA	NA	NA	NA
hsa-miR-544b-5p	0	NA	NA	NA	NA
hsa-miR-545-3p	0	NA	NA	NA	NA
hsa-miR-545-5p	1.863	0.313	1.333	0.182399	NA
hsa-miR-548a-3p	0.273	0.163	0.632	0.527548	NA
hsa-miR-548a-5p	0	NA	NA	NA	NA
hsa-miR-548aa/548ap-3p/548t-3p	0	NA	NA	NA	NA
hsa-miR-548ab/548n	0	NA	NA	NA	NA
hsa-miR-548ac	0	NA	NA	NA	NA
hsa-miR-548ad-3p	0	NA	NA	NA	NA
hsa-miR-548ad-5p/548ae-5p/548ay-5p/548b-5p/548d-5p	3.02	0	0	NA	NA
hsa-miR-548ae-3p/548aj-3p/548aq-3p/548x-3p	2.456	0.317	1.436	0.151059	NA
hsa-miR-548ag-3p	0	NA	NA	NA	NA
hsa-miR-548ag-5p	0	NA	NA	NA	NA
hsa-miR-548ah-3p/548am-3p	0.228	0	0	1	NA
hsa-miR-548ah-5p	0	NA	NA	NA	NA
hsa-miR-548ai/570-5p	0	NA	NA	NA	NA
hsa-miR-548aj-5p/548g-5p/548x-5p	0	NA	NA	NA	NA
hsa-miR-548al	0	NA	NA	NA	NA
hsa-miR-548am-5p/548au-5p/548c-5p/548o-5p	1.678	-0.196	-0.939	0.347814	NA
hsa-miR-548an	0	NA	NA	NA	NA
hsa-miR-548ao-3p	0	NA	NA	NA	NA
hsa-miR-548ao-5p	0	NA	NA	NA	NA
hsa-miR-548ap-5p.SNPB	0	NA	NA	NA	NA
hsa-miR-548ap-5p/548j-5p	0.725	-0.258	-0.783	0.433815	NA
hsa-miR-548aq-5p	0	NA	NA	NA	NA
hsa-miR-548ar-3p	0.909	0.256	1.054	0.292083	NA
hsa-miR-548ar-5p	0	NA	NA	NA	NA
hsa-miR-548as-3p	0	NA	NA	NA	NA
hsa-miR-548as-5p	0	NA	NA	NA	NA
hsa-miR-548at-3p	0	NA	NA	NA	NA
hsa-miR-548at-5p	0.795	-0.258	-0.804	0.42147	NA
hsa-miR-548au-3p	0	NA	NA	NA	NA
hsa-miR-548av-3p	0	NA	NA	NA	NA
hsa-miR-548aw	0.636	-0.217	-0.719	0.472395	NA
hsa-miR-548ax	0	NA	NA	NA	NA
hsa-miR-548ay-3p	0	NA	NA	NA	NA
hsa-miR-548az-3p	0	NA	NA	NA	NA
hsa-miR-548az-5p	0	NA	NA	NA	NA
hsa-miR-548b-3p	0	NA	NA	NA	NA
hsa-miR-548ba	0	NA	NA	NA	NA
hsa-miR-548bb-3p	0	NA	NA	NA	NA
hsa-miR-548bb-5p	0	NA	NA	NA	NA
hsa-miR-548bc	1.952	-0.185	-0.505	0.613758	NA
hsa-miR-548c-3p	0	NA	NA	NA	NA
hsa-miR-548d-3p	0	NA	NA	NA	NA
hsa-miR-548f-3p/548g-3p	0	NA	NA	NA	NA
hsa-miR-548f-5p	0	NA	NA	NA	NA
hsa-miR-548h-3p/548z	1.091	0.057	0.174	0.861884	NA
hsa-miR-548i	0	NA	NA	NA	NA
hsa-miR-548j-3p	0.423	-0.053	-0.222	0.824025	NA
hsa-miR-548l	0	NA	NA	NA	NA
hsa-miR-548l.SNPD	0	NA	NA	NA	NA
hsa-miR-548m	0	NA	NA	NA	NA
hsa-miR-548p	0.198	-0.107	-0.322	0.747712	NA
hsa-miR-548q	0	NA	NA	NA	NA
hsa-miR-548s	0.264	-0.14	-0.413	0.679557	NA
hsa-miR-548t-5p	0	NA	NA	NA	NA
hsa-miR-548u-3p	0.801	-0.266	-0.819	0.412633	NA
hsa-miR-548u-5p	0	NA	NA	NA	NA
hsa-miR-548v	0	NA	NA	NA	NA
hsa-miR-548y	0	NA	NA	NA	NA
hsa-miR-550b-3p	0	NA	NA	NA	NA
hsa-miR-551a	0	NA	NA	NA	NA
hsa-miR-551b-3p	0	NA	NA	NA	NA
hsa-miR-551b-5p	0	NA	NA	NA	NA
hsa-miR-552-3p	0	NA	NA	NA	NA
hsa-miR-552-5p	0	NA	NA	NA	NA
hsa-miR-553	0	NA	NA	NA	NA
hsa-miR-554	0	NA	NA	NA	NA
hsa-miR-555	0	NA	NA	NA	NA
hsa-miR-556-3p	0	NA	NA	NA	NA
hsa-miR-556-5p	0	NA	NA	NA	NA
hsa-miR-557	0	NA	NA	NA	NA
hsa-miR-5571-3p	0	NA	NA	NA	NA
hsa-miR-5571-5p	0	NA	NA	NA	NA
hsa-miR-5572	0	NA	NA	NA	NA
hsa-miR-5579-3p	0	NA	NA	NA	NA
hsa-miR-5579-5p	0	NA	NA	NA	NA
hsa-miR-558	0	NA	NA	NA	NA
hsa-miR-5580-3p	0	NA	NA	NA	NA
hsa-miR-5580-5p	0	NA	NA	NA	NA
hsa-miR-5581-3p	0.477	-0.14	-0.608	0.543221	NA
hsa-miR-5581-5p	0	NA	NA	NA	NA
hsa-miR-5582-3p	0	NA	NA	NA	NA
hsa-miR-5582-5p	0	NA	NA	NA	NA
hsa-miR-5583-3p	0	NA	NA	NA	NA
hsa-miR-5583-5p	0	NA	NA	NA	NA
hsa-miR-5584-3p	0	NA	NA	NA	NA
hsa-miR-5584-5p	0	NA	NA	NA	NA
hsa-miR-5585-3p	0	NA	NA	NA	NA
hsa-miR-5585-5p	0	NA	NA	NA	NA
hsa-miR-5586-3p	0	NA	NA	NA	NA
hsa-miR-5586-5p	0	NA	NA	NA	NA
hsa-miR-5587-3p	0	NA	NA	NA	NA
hsa-miR-5587-5p	0	NA	NA	NA	NA
hsa-miR-5588-3p	0	NA	NA	NA	NA
hsa-miR-5588-5p	0	NA	NA	NA	NA
hsa-miR-5589-3p	0	NA	NA	NA	NA
hsa-miR-5589-5p	0	NA	NA	NA	NA
hsa-miR-559-3p	0	NA	NA	NA	NA
hsa-miR-559-5p	0	NA	NA	NA	NA
hsa-miR-5590-3p	0	NA	NA	NA	NA
hsa-miR-5590-5p	0	NA	NA	NA	NA
hsa-miR-5591-3p	0	NA	NA	NA	NA
hsa-miR-5591-5p	0	NA	NA	NA	NA
hsa-miR-561-3p	0	NA	NA	NA	NA
hsa-miR-562	0	NA	NA	NA	NA
hsa-miR-563-3p	0	NA	NA	NA	NA
hsa-miR-563-5p	0	NA	NA	NA	NA
hsa-miR-564	0	NA	NA	NA	NA
hsa-miR-567-3p	0	NA	NA	NA	NA
hsa-miR-567-5p	0	NA	NA	NA	NA
hsa-miR-568	0	NA	NA	NA	NA
hsa-miR-5680	0	NA	NA	NA	NA
hsa-miR-5681a	0	NA	NA	NA	NA
hsa-miR-5681b	0	NA	NA	NA	NA
hsa-miR-5682	0	NA	NA	NA	NA
hsa-miR-5683	0	NA	NA	NA	NA
hsa-miR-5684	0	NA	NA	NA	NA
hsa-miR-5685	0	NA	NA	NA	NA
hsa-miR-5687-3p	0	NA	NA	NA	NA
hsa-miR-5687-5p	0	NA	NA	NA	NA
hsa-miR-5688	0	NA	NA	NA	NA
hsa-miR-5689	0	NA	NA	NA	NA
hsa-miR-569	0	NA	NA	NA	NA
hsa-miR-5690	0	NA	NA	NA	NA
hsa-miR-5691	0	NA	NA	NA	NA
hsa-miR-5692a	0	NA	NA	NA	NA
hsa-miR-5692b.SNPB	0	NA	NA	NA	NA
hsa-miR-5692b/5692c	0	NA	NA	NA	NA
hsa-miR-5693-3p	0	NA	NA	NA	NA
hsa-miR-5693-5p	0	NA	NA	NA	NA
hsa-miR-5694	0	NA	NA	NA	NA
hsa-miR-5695-3p	0.627	0	0	1	NA
hsa-miR-5695-5p	0	NA	NA	NA	NA
hsa-miR-5696	0	NA	NA	NA	NA
hsa-miR-5697-3p	0	NA	NA	NA	NA
hsa-miR-5697-5p	0	NA	NA	NA	NA
hsa-miR-5698	0	NA	NA	NA	NA
hsa-miR-5699-3p	1.201	0	0	1	NA
hsa-miR-570-3p	0	NA	NA	NA	NA
hsa-miR-5700	0	NA	NA	NA	NA
hsa-miR-5701	0.627	0	0	1	NA
hsa-miR-5702-3p	0	NA	NA	NA	NA
hsa-miR-5702-5p	0	NA	NA	NA	NA
hsa-miR-5703	0	NA	NA	NA	NA
[truncated: 744 more rows]
